# Supplementary material for: Vacuolar iron transporters mediate resistance to triadimefon in plant pathogenic fungi
Source: Nat Commun. 2026 May 6;17:6379. doi: 10.1038/s41467-026-72157-6 (PMC13376413; doi:10.1038/s41467-026-72157-6)
Supplement: Supplementary file 3 — Supplementary Data 1-7 [file 41467_2026_72157_MOESM3_ESM.xlsx]

## Sheet: Supplementary Data 1
Supplementary Data 1 Triadimefon sensitivity of F1 progeny isolates of Puccinia striiformis f. sp. tritici measured by half effective concentration (EC50), toxicity regression equation, R2 and resistance index (RI) .
Isolate	EC50(μg/mL)	Toxicity regression equation	R2	RI
Za 3-1	1.71	Y=-0.432+1.856X	0.97	11.42
Za 3-2	1.61	Y=-0.054+1.347X	0.97	10.72
Za 3-3	1.22	Y=-0.192+2.247X	0.99	8.12
Za 5-1	2.15	Y=-0.452+1.594X	0.96	14.32
Za 5-2	2.41	Y=-0.563+1.725X	0.93	16.09
Za 5-3	2.81	Y=-0.712+1.623X	0.97	18.7
Za 5-4	1.02	Y=-0.231+1.564X	0.94	6.82
Za 6-1	1.47	Y=-0.337+1.721X	0.99	9.77
Za 6-2	2.01	Y=-0.557+1.509X	1	13.37
Za 6-3	1.93	Y=-0.428+1.683X	0.97	12.88
Za 6-4	1.89	Y=-0.385+1.662X	0.97	12.6
Za 6-5	2.1	Y=-0.509+1.714X	0.96	13.97
Za 6-6	2.25	Y=-0.571+1.723X	0.97	15.01
Za 6-7	3.18	Y=-0.804+1.625X	0.99	21.17
Za 6-8	1.2	Y=-0.117+1.843X	0.97	7.99
Za 6-9	1.58	Y=-0.341+1.886X	0.99	10.55

## Sheet: Supplementary Data 2
Supplementary Data 2 Triadimefon sensitivity of F2 progeny isolates of Puccinia striiformis f. sp. tritici measured by half effective concentration (EC50), toxicity regression equation, R2 and resistance index (RI).
Isolate	EC50(μg/mL)	Toxicity regression equation	R2	Resistance index
Zi 61	0.14	Y=2.334+2.721X	0.99	0.9
Zi 10	0.16	Y=2.121+2.601X	0.97	1.05
Zi 59	0.23	Y=1.841+2.388X	0.95	1.51
Zi 81	0.23	Y=1.541+2.562X	0.97	1.53
Zi 36	0.24	Y=1.511+2.523X	0.99	1.57
Zi 21	0.25	Y=1.177+1.976X	0.98	1.65
Zi 64	0.25	Y=1.832+3.029X	0.98	1.69
Zi 5	0.26	Y=1.137+1.829X	0.99	1.75
Zi 67	0.29	Y=1.247+2.316X	0.99	1.91
Zi 47	0.3	Y=1.062+2.163X	0.97	2.03
Zi 69	0.32	Y=0.714+1.645X	0.92	2.15
Zi 77	0.33	Y=1.705+3.076X	0.97	2.17
Zi 72	0.33	Y=1.091+1.916X	0.99	2.23
Zi 35	0.34	Y=1.114+2.405X	0.98	2.27
Zi 50	0.35	Y=0.773+1.671X	0.99	2.35
Zi 8	0.36	Y=0.973+2.321X	1	2.43
Zi 7	0.39	Y=0.761+1.972X	0.98	2.57
Zi 63	0.41	Y=0.587+1.525X	0.99	2.71
Zi 65	0.48	Y=2.854+2.763X	1	3.18
Zi 13	0.56	Y=1.382+3.425X	0.97	3.72
Zi 70	0.57	Y=0.685+2.399X	0.95	3.79
Zi 58	0.59	Y=0.513+2.161X	0.99	3.93
Zi 11	0.67	Y=0.423+2.284X	0.98	4.48
Zi 49	1.02	Y=-0.021+2.717X	0.99	6.82
Zi 68	1.09	Y=-0.091+1.705X	1	7.25
Zi 57	1.18	Y=-0.132+1.693X	0.99	7.85
Zi 22	1.19	Y=-0.114+1.717X	0.99	7.93
Zi 41	1.25	Y=-0.227+1.714X	0.99	8.33
Zi 12	1.26	Y=-0.084+1.335X	0.97	8.41
Zi 38	1.31	Y=-0.236+1.721X	0.99	8.73
Zi 40	1.36	Y=-0.141+1.245X	1	9.07
Zi 39	1.42	Y=-0.331+1.843X	0.98	9.49
Zi 34	1.55	Y=-0.349+1.832X	0.97	10.34
Zi 25	1.55	Y=-0.327+1.903X	0.98	10.35
Zi 75	1.59	Y=-0.301+1.762X	0.99	10.57
Zi 60	1.78	Y=-0.279+1.253X	0.99	11.89
Zi 18	1.81	Y=-0.318+1.375X	0.98	12.04
Zi 1	1.82	Y=-0.371+1.435X	0.98	12.11
Zi 9	1.84	Y=-0.344+1.368X	0.98	12.23
Zi 33	1.85	Y=-0.472+1.695X	0.97	12.36
Zi 43	1.89	Y=-0.443+1.681X	0.99	12.62
Zi 46	1.93	Y=-0.581+2.084X	0.99	12.84
Zi 56	1.95	Y=-0.352+1.426X	0.96	13.01
Zi 53	1.97	Y=-0.546+1.527X	1	13.11
Zi 62	2.01	Y=-0.513+1.842X	0.98	13.43
Zi 26	2.03	Y=-0.371+1.326X	0.99	13.5
Zi 23	2.03	Y=-0.435+1.572X	0.99	13.51
Zi 55	2.05	Y=-0.426+1.431X	0.98	13.66
Zi 42	2.12	Y=-0.702+1.922X	0.96	14.11
Zi 14	2.17	Y=-0.425+1.527X	0.93	14.45
Zi 20	2.21	Y=-0.419+1.257X	0.99	14.73
Zi 48	2.42	Y=-0.693+1.593X	0.99	16.15
Zi 16	2.48	Y=-0.624+1.693X	0.97	16.54
Zi 24	2.53	Y=-0.611+1.593X	0.97	16.85
Zi 4	2.53	Y=-0.671+1.794X	0.97	16.89
Zi 52	2.73	Y=-0.741+1.783X	0.98	18.22
Zi 29	2.78	Y=-0.605+1.573X	0.94	18.53
Zi 44	2.84	Y=-0.623+1.457X	0.95	18.91
Zi 79	2.85	Y=-0.614+1.417X	0.97	19.02
Zi 3	2.99	Y=-0.874+1.732X	0.98	19.93
Zi 66	3.09	Y=-0.922+1.993X	0.97	20.59
Zi 32	3.15	Y=-0.805+1.623X	0.99	20.97
Zi 80	3.32	Y=-0.973+1.926X	0.96	22.11
Zi 82	3.47	Y=-1.042+1.834X	0.97	23.15
Zi 74	3.5	Y=-1.002+1.915X	0.99	23.31
Zi 54	3.55	Y=-0.993+1.841X	0.99	23.65
Zi 45	3.61	Y=-1.024+1.897X	0.98	24.05
Zi 2	3.65	Y=-1.102+1.978X	0.97	24.36
Zi 76	3.71	Y=-1.431+2.491X	0.99	24.72
Zi 17	3.74	Y=-0.792+1.406X	0.97	24.95
Zi 51	3.8	Y=-0.957+1.661X	1	25.33
Zi 6	4.07	Y=-1.061+1.779X	0.98	27.11
Zi 31	4.19	Y=-1.324+2.196X	0.97	27.93
Zi 27	4.47	Y=-1.192+1.857X	0.99	29.77
Zi 37	4.51	Y=-1.441+2.263X	0.97	30.04
Zi 30	4.92	Y=-1.042+1.507X	0.96	32.78
Zi 71	5.02	Y=-1.214+1.745X	0.96	33.43
Zi 28	5.33	Y=-1.205+1.643X	1	35.54
Zi 73	5.35	Y=-1.161+2.214X	0.99	35.68
Zi 19	5.84	Y=-1.638+2.149X	0.99	38.96
Zi 78	6.12	Y=-2.041+2.588X	1	40.77
Zi 15	6.93	Y=-1.893+2.251X	1	46.19

## Sheet: Supplementary Data 3
Supplementary Data 3 Half effective concentration (EC50) values of the resistant parental (RP) isolate YQ324 and the sensitive parental (SP) isolate Gui1-2 of Puccinia striiformis f. sp. tritici and their progeny populations and the segregation in the F2 population for sensitivity to triadimefon.
	EC50 value		No. of resistant	No. of sensitive	Expected R:S
Generation	Range	Mean	isolatesa	isolatesa	ratio	χ2	P
RP (YQ324)	1.49-1.60	1.56	1	0	NAb	NA	NA
SP (Gui1-2)	0.06-0.08	0.07	0	1	NA	NA	NA
F1	1.02-3.18	1.91	16	0	NA	NA	NA
F2	0.14-6.93	2.13	59	23	03:01:00	0.27	0.6
a The EC50 values of resistant (R) isolates were <1.00 and that of sensitive (S) isolates were ≥ 1.00.
b Not applicable.
Statistical significance for the segregation ratio in the F2 population was assessed using two sided χ² test for goodness of fit against the expected 3:1 ratio. The test yielded χ² = 0.27, P = 0.60, indicating no significant deviation from the expected ratio.

## Sheet: Supplementary Data 4
Supplementary Data 4 Functional annotation of genes within the QTL region on chromosome 6.
query	score	eggNOG_OGs	COG_category	Description	Preferred_name	GOs	KEGG_ko	KEGG_Pathway	KEGG_Module	KEGG_Reaction	KEGG_rclass	BRITE	PFAMs	Locus
PstAZ2B06G00278	1030.0	COG3104@1|root,KOG1237@2759|Eukaryota,38GCY@33154|Opisthokonta,3NVVT@4751|Fungi,3UZDK@5204|Basidiomycota,2YC2B@29000|Pucciniomycotina	P	POT family	-	-	ko:K03305	-	-	-	-	ko00000	PTR2	AZ2B_Chr06:1208326-1211990
PstAZ2B06G00273	1070.0	KOG2048@1|root,KOG2048@2759|Eukaryota,38EUF@33154|Opisthokonta,3NUQJ@4751|Fungi,3UZ4I@5204|Basidiomycota,2YC0R@29000|Pucciniomycotina	S	WD40 repeats	UTP4	GO:0000462,GO:0003674,GO:0003676,GO:0003723,GO:0005488,GO:0005575,GO:0005622,GO:0005623,GO:0005634,GO:0005730,GO:0006139,GO:0006355,GO:0006356,GO:0006364,GO:0006396,GO:0006725,GO:0006807,GO:0008150,GO:0008152,GO:0009889,GO:0009891,GO:0009893,GO:0009987,GO:0010467,GO:0010468,GO:0010556,GO:0010557,GO:0010604,GO:0010628,GO:0016070,GO:0016072,GO:0019219,GO:0019222,GO:0022613,GO:0030490,GO:0030515,GO:…	ko:K14548	ko03008,map03008	-	-	-	ko00000,ko00001,ko03009	WD40	AZ2B_Chr06:1188131-1191669
PstAZ2B06G00569	126.0	2E535@1|root,2SBXP@2759|Eukaryota,3ABD6@33154|Opisthokonta,3P8G5@4751|Fungi,3V2HV@5204|Basidiomycota,2YF4F@29000|Pucciniomycotina	S	NADH-ubiquinone oxidoreductase B12 subunit family	-	-	ko:K03959	ko00190,ko01100,ko04714,ko04723,ko04932,ko05010,ko05012,ko05016,map00190,map01100,map04714,map04723,map04932,map05010,map05012,map05016	M00147	-	-	ko00000,ko00001,ko00002	NDUF_B12	AZ2B_Chr06:2679618-2680071
PstAZ2B06G00294	1417.0	COG0065@1|root,KOG0454@2759|Eukaryota,38DTW@33154|Opisthokonta,3NUV6@4751|Fungi,3UY8V@5204|Basidiomycota,2YC4I@29000|Pucciniomycotina	E	Catalyzes the isomerization between 2-isopropylmalate and 3-isopropylmalate, via the formation of 2-isopropylmaleate	LEU1	GO:0003674,GO:0003824,GO:0003861,GO:0005575,GO:0005622,GO:0005623,GO:0005737,GO:0005829,GO:0006082,GO:0006520,GO:0006551,GO:0006807,GO:0008150,GO:0008152,GO:0008652,GO:0009058,GO:0009081,GO:0009082,GO:0009098,GO:0009987,GO:0010494,GO:0016053,GO:0016829,GO:0016835,GO:0016836,GO:0019752,GO:0032991,GO:0035770,GO:0036464,GO:0043226,GO:0043228,GO:0043229,GO:0043232,GO:0043436,GO:0044237,GO:0044238,GO:…	ko:K01702	ko00290,ko01100,ko01110,ko01210,ko01230,map00290,map01100,map01110,map01210,map01230	M00432	R03968,R04001,R10170	RC01041,RC01046,RC03072	br01601,ko00000,ko00001,ko00002,ko01000	Aconitase,Aconitase_C	AZ2B_Chr06:1277328-1280254
PstAZ2B06G00559	1458.0	COG0258@1|root,KOG2520@2759|Eukaryota,38B6Q@33154|Opisthokonta,3NU64@4751|Fungi,3UXYB@5204|Basidiomycota,2YD6B@29000|Pucciniomycotina	L	Helix-hairpin-helix class 2 (Pol1 family) motifs	RAD2	GO:0000014,GO:0000109,GO:0000112,GO:0003674,GO:0003676,GO:0003677,GO:0003697,GO:0003824,GO:0004518,GO:0004519,GO:0004520,GO:0004536,GO:0005488,GO:0005575,GO:0005622,GO:0005623,GO:0005634,GO:0006139,GO:0006259,GO:0006281,GO:0006289,GO:0006295,GO:0006351,GO:0006366,GO:0006725,GO:0006807,GO:0006950,GO:0006974,GO:0008150,GO:0008152,GO:0009058,GO:0009059,GO:0009987,GO:0010467,GO:0016070,GO:0016787,GO:…	ko:K10846	ko03420,map03420	-	-	-	ko00000,ko00001,ko03400	UIM,XPG_I,XPG_N	AZ2B_Chr06:2619425-2623975
PstAZ2B06G00267	1479.0	COG5059@1|root,KOG0243@2759|Eukaryota,39J7K@33154|Opisthokonta,3NUH1@4751|Fungi,3UYBU@5204|Basidiomycota,2YCQC@29000|Pucciniomycotina	Z	Kinesin motor, catalytic domain. ATPase.	KIP1	GO:0000022,GO:0000070,GO:0000073,GO:0000226,GO:0000228,GO:0000278,GO:0000280,GO:0000775,GO:0000776,GO:0000777,GO:0000778,GO:0000779,GO:0000780,GO:0000793,GO:0000794,GO:0000819,GO:0003674,GO:0003774,GO:0003777,GO:0003824,GO:0005198,GO:0005200,GO:0005488,GO:0005515,GO:0005575,GO:0005622,GO:0005623,GO:0005634,GO:0005694,GO:0005815,GO:0005816,GO:0005819,GO:0005856,GO:0005871,GO:0005874,GO:0005875,GO:…	ko:K10398	-	-	-	-	ko00000,ko03036,ko04812	Kinesin,Microtub_bind	AZ2B_Chr06:1161451-1166156
PstAZ2B06G00290	1517.0	COG0471@1|root,KOG1281@2759|Eukaryota,38C60@33154|Opisthokonta,3NVM5@4751|Fungi,3UYZS@5204|Basidiomycota,2YCDA@29000|Pucciniomycotina	P	Sodium:sulfate symporter transmembrane region	PHO91	GO:0000322,GO:0000323,GO:0000324,GO:0000329,GO:0003674,GO:0005215,GO:0005315,GO:0005575,GO:0005622,GO:0005623,GO:0005737,GO:0005773,GO:0005774,GO:0006082,GO:0006793,GO:0006797,GO:0006810,GO:0006811,GO:0006817,GO:0006820,GO:0008150,GO:0008152,GO:0008509,GO:0008514,GO:0009987,GO:0010966,GO:0015075,GO:0015169,GO:0015291,GO:0015318,GO:0015605,GO:0015698,GO:0015711,GO:0015748,GO:0015794,GO:0016020,GO:…	ko:K14430	-	-	-	-	ko00000,ko02000	CitMHS,Na_sulph_symp,SPX	AZ2B_Chr06:1254872-1258299
PstAZ2B06G00313	167.0	KOG1121@1|root,KOG1121@2759|Eukaryota,39KTI@33154|Opisthokonta,3Q56T@4751|Fungi,3V63S@5204|Basidiomycota	L	protein dimerization activity	-	-	-	-	-	-	-	-	Dimer_Tnp_hAT	AZ2B_Chr06:1343248-1343692
PstAZ2B06G00567	182.0	2CY0F@1|root,2S13M@2759|Eukaryota,3A3EM@33154|Opisthokonta,3P3UV@4751|Fungi,3V2AQ@5204|Basidiomycota,2YET9@29000|Pucciniomycotina	-	-	-	-	-	-	-	-	-	-	-	AZ2B_Chr06:2659751-2660499
PstAZ2B06G00277	203.0	2CAHC@1|root,2SA5Y@2759|Eukaryota,3A3J1@33154|Opisthokonta,3PSQI@4751|Fungi,3V65H@5204|Basidiomycota	-	-	-	-	-	-	-	-	-	-	-	AZ2B_Chr06:1203046-1203869
PstAZ2B06G00276	223.0	2CAHC@1|root,2SA5Y@2759|Eukaryota,3A3J1@33154|Opisthokonta,3PSQI@4751|Fungi,3V65H@5204|Basidiomycota	-	-	-	-	-	-	-	-	-	-	-	AZ2B_Chr06:1200366-1201367
PstAZ2B06G00575	243.0	COG1814@1|root,KOG4473@2759|Eukaryota,38U0Y@33154|Opisthokonta,3NWJG@4751|Fungi,3UYF2@5204|Basidiomycota,2YC33@29000|Pucciniomycotina	S	VIT family	CCC1	GO:0000041,GO:0000322,GO:0000323,GO:0000324,GO:0000329,GO:0003674,GO:0005215,GO:0005381,GO:0005384,GO:0005575,GO:0005622,GO:0005623,GO:0005737,GO:0005773,GO:0005774,GO:0005794,GO:0006810,GO:0006811,GO:0006812,GO:0006826,GO:0006828,GO:0006873,GO:0006874,GO:0006875,GO:0006879,GO:0006880,GO:0008150,GO:0008324,GO:0009987,GO:0010035,GO:0010038,GO:0010039,GO:0012505,GO:0015075,GO:0015093,GO:0015318,GO:…	-	-	-	-	-	-	VIT1	AZ2B_Chr06:2704385-2705119
PstAZ2B06G00584	318.0	COG1739@1|root,KOG3299@2759|Eukaryota,39UDJ@33154|Opisthokonta,3NWG1@4751|Fungi,3V0Q7@5204|Basidiomycota,2YEBD@29000|Pucciniomycotina	S	Uncharacterized protein family UPF0029	-	GO:0000302,GO:0001932,GO:0001933,GO:0003674,GO:0003779,GO:0003785,GO:0004857,GO:0004860,GO:0005488,GO:0005515,GO:0005575,GO:0005622,GO:0005623,GO:0005634,GO:0005737,GO:0006417,GO:0006469,GO:0006950,GO:0006979,GO:0007154,GO:0008092,GO:0008150,GO:0009267,GO:0009268,GO:0009605,GO:0009628,GO:0009636,GO:0009719,GO:0009889,GO:0009892,GO:0009987,GO:0009991,GO:0010033,GO:0010035,GO:0010243,GO:0010447,GO:…	-	-	-	-	-	-	RWD,UPF0029	AZ2B_Chr06:2754668-2756322
PstAZ2B06G00286	329.0	2F9AB@1|root,2TAFP@2759|Eukaryota,395EC@33154|Opisthokonta,3P9F6@4751|Fungi	-	-	-	-	-	-	-	-	-	-	FAR1,MULE,SWIM	AZ2B_Chr06:1235339-1236586
PstAZ2B06G00561	333.0	2E83W@1|root,2T71A@2759|Eukaryota,38INU@33154|Opisthokonta,3PKJY@4751|Fungi,3VABF@5204|Basidiomycota,2YF6U@29000|Pucciniomycotina	S	Domain of unknown function (DUF4604)	-	-	-	-	-	-	-	-	DUF4604	AZ2B_Chr06:2639953-2640974
PstAZ2B06G00571	380.0	2CHID@1|root,2S3PB@2759|Eukaryota,39C4J@33154|Opisthokonta,3NWD8@4751|Fungi,3V0TN@5204|Basidiomycota	U	Component of the ERMES MDM complex, which serves as a molecular tether to connect the endoplasmic reticulum and mitochondria. Components of this complex are involved in the control of mitochondrial shape and protein biogenesis and may function in phospholipid exchange. MDM12 is required for the interaction of the ER-resident membrane protein MMM1 and the outer mitochondrial membrane-resident beta…	MDM12	GO:0000001,GO:0005575,GO:0005622,GO:0005623,GO:0005737,GO:0005739,GO:0005740,GO:0005741,GO:0005783,GO:0006605,GO:0006626,GO:0006810,GO:0006811,GO:0006820,GO:0006839,GO:0006869,GO:0006886,GO:0006996,GO:0007005,GO:0007006,GO:0007008,GO:0008104,GO:0008150,GO:0009987,GO:0010876,GO:0012505,GO:0015031,GO:0015711,GO:0015748,GO:0015833,GO:0015914,GO:0016020,GO:0016043,GO:0017038,GO:0019867,GO:0022406,GO:…	ko:K17765	ko04139,map04139	-	-	-	ko00000,ko00001,ko03029	MMM1	AZ2B_Chr06:2682541-2683404
PstAZ2B06G00310	402.0	KOG2918@1|root,KOG2918@2759|Eukaryota,38FIG@33154|Opisthokonta,3NUP8@4751|Fungi,3V0UU@5204|Basidiomycota,2YE2J@29000|Pucciniomycotina	O	Leucine carboxyl methyltransferase	PPM1	GO:0003674,GO:0003824,GO:0003880,GO:0005575,GO:0005622,GO:0005623,GO:0005737,GO:0005829,GO:0006464,GO:0006479,GO:0006481,GO:0006807,GO:0008150,GO:0008152,GO:0008168,GO:0008171,GO:0008213,GO:0008276,GO:0008757,GO:0009894,GO:0009987,GO:0010340,GO:0010506,GO:0016740,GO:0016741,GO:0018410,GO:0018423,GO:0019222,GO:0019538,GO:0031323,GO:0031329,GO:0032259,GO:0036211,GO:0043170,GO:0043412,GO:0043414,GO:…	ko:K18203	-	-	-	-	ko00000,ko01000,ko01009	LCM	AZ2B_Chr06:1331808-1333323
PstAZ2B06G00590	404.0	KOG0032@1|root,KOG0032@2759|Eukaryota	T	protein serine/threonine kinase activity	-	-	-	-	-	-	-	-	Ank_2,Pkinase	AZ2B_Chr06:2780798-2781913
PstAZ2B06G00574	407.0	COG1814@1|root,KOG4473@2759|Eukaryota,38U0Y@33154|Opisthokonta,3NWJG@4751|Fungi,3UYF2@5204|Basidiomycota,2YC33@29000|Pucciniomycotina	S	VIT family	CCC1	GO:0000041,GO:0000322,GO:0000323,GO:0000324,GO:0000329,GO:0003674,GO:0005215,GO:0005381,GO:0005384,GO:0005575,GO:0005622,GO:0005623,GO:0005737,GO:0005773,GO:0005774,GO:0005794,GO:0006810,GO:0006811,GO:0006812,GO:0006826,GO:0006828,GO:0006873,GO:0006874,GO:0006875,GO:0006879,GO:0006880,GO:0008150,GO:0008324,GO:0009987,GO:0010035,GO:0010038,GO:0010039,GO:0012505,GO:0015075,GO:0015093,GO:0015318,GO:…	-	-	-	-	-	-	VIT1	AZ2B_Chr06:2699826-2701065
PstAZ2B06G00565	418.0	KOG0724@1|root,KOG0724@2759|Eukaryota,38ECV@33154|Opisthokonta,3NUV2@4751|Fungi,3V0XX@5204|Basidiomycota,2YDY9@29000|Pucciniomycotina	O	DnaJ molecular chaperone homology domain	-	GO:0003674,GO:0005488,GO:0005515,GO:0005575,GO:0005622,GO:0005623,GO:0005737,GO:0005783,GO:0006457,GO:0008150,GO:0009987,GO:0012505,GO:0030544,GO:0031072,GO:0034975,GO:0043226,GO:0043227,GO:0043229,GO:0043231,GO:0044424,GO:0044444,GO:0044464	-	-	-	-	-	-	DnaJ	AZ2B_Chr06:2655403-2657604
PstAZ2B06G00580	428.0	2BRMV@1|root,2S1WT@2759|Eukaryota,38S0G@33154|Opisthokonta,3P4MU@4751|Fungi	-	-	-	-	-	-	-	-	-	-	-	AZ2B_Chr06:2728881-2731122
PstAZ2B06G00272	478.0	COG5638@1|root,KOG2318@2759|Eukaryota,38GAF@33154|Opisthokonta,3NU82@4751|Fungi,3UY0B@5204|Basidiomycota,2YCBA@29000|Pucciniomycotina	S	NUC153 domain	ESF1	GO:0003674,GO:0003676,GO:0003723,GO:0005488,GO:0005575,GO:0005622,GO:0005623,GO:0005634,GO:0005730,GO:0006139,GO:0006364,GO:0006396,GO:0006725,GO:0006807,GO:0008150,GO:0008152,GO:0009987,GO:0010467,GO:0016070,GO:0016072,GO:0022613,GO:0031974,GO:0031981,GO:0034470,GO:0034641,GO:0034660,GO:0042254,GO:0043170,GO:0043226,GO:0043227,GO:0043228,GO:0043229,GO:0043231,GO:0043232,GO:0043233,GO:0044085,GO:…	-	-	-	-	-	-	NUC153	AZ2B_Chr06:1185585-1187912
PstAZ2B06G00589	549.0	KOG4407@1|root,KOG4407@2759|Eukaryota,39KUE@33154|Opisthokonta,3Q57P@4751|Fungi,3VCKB@5204|Basidiomycota,2YFVK@29000|Pucciniomycotina	T	GTPase-activator protein for Rho-like GTPases	-	-	ko:K19844,ko:K20315	ko04011,map04011	-	-	-	ko00000,ko00001,ko04131	RasGEF,RhoGAP	AZ2B_Chr06:2773155-2776188
PstAZ2B06G00269	550.0	KOG0666@1|root,KOG0666@2759|Eukaryota,38BYY@33154|Opisthokonta,3NVFR@4751|Fungi,3UY8F@5204|Basidiomycota,2YCRY@29000|Pucciniomycotina	K	Serine/Threonine protein kinases, catalytic domain	SSN3	GO:0000122,GO:0000166,GO:0000228,GO:0000409,GO:0000411,GO:0000429,GO:0000431,GO:0000435,GO:0000436,GO:0000785,GO:0000790,GO:0000791,GO:0000956,GO:0003674,GO:0003824,GO:0004672,GO:0004674,GO:0004693,GO:0005488,GO:0005524,GO:0005575,GO:0005622,GO:0005623,GO:0005634,GO:0005654,GO:0005694,GO:0005719,GO:0006139,GO:0006355,GO:0006357,GO:0006401,GO:0006402,GO:0006464,GO:0006468,GO:0006725,GO:0006793,GO:…	ko:K02208	-	-	-	-	ko00000,ko01000,ko01001,ko03021	Pkinase	AZ2B_Chr06:1177179-1178983
PstAZ2B06G00585	590.0	COG0142@1|root,KOG0777@2759|Eukaryota,38B3Z@33154|Opisthokonta,3NVHG@4751|Fungi,3UY5X@5204|Basidiomycota,2YCYJ@29000|Pucciniomycotina	H	Belongs to the FPP GGPP synthase family	-	-	ko:K00804	ko00900,ko01100,ko01110,ko01130,map00900,map01100,map01110,map01130	M00367	R01658,R02003,R02061	RC00279	ko00000,ko00001,ko00002,ko01000,ko01006	polyprenyl_synt	AZ2B_Chr06:2758062-2759958
PstAZ2B06G00566	60.5	2D018@1|root,2SCDT@2759|Eukaryota,3ABG2@33154|Opisthokonta,3P8RY@4751|Fungi,3V2TK@5204|Basidiomycota,2298H@155619|Agaricomycetes,3W72P@5338|Agaricales	-	-	-	-	-	-	-	-	-	-	-	AZ2B_Chr06:2658709-2659385
PstAZ2B06G00296	602.0	COG0331@1|root,KOG2926@2759|Eukaryota,38EIQ@33154|Opisthokonta,3P0FC@4751|Fungi,3V00T@5204|Basidiomycota,2YC1N@29000|Pucciniomycotina	I	Acyl transferase domain	MCT1	GO:0003674,GO:0003824,GO:0004312,GO:0004314,GO:0006082,GO:0006629,GO:0006631,GO:0006633,GO:0008150,GO:0008152,GO:0008610,GO:0009058,GO:0009987,GO:0016053,GO:0016417,GO:0016419,GO:0016420,GO:0016740,GO:0016746,GO:0016747,GO:0019752,GO:0032787,GO:0043436,GO:0044237,GO:0044238,GO:0044249,GO:0044255,GO:0044281,GO:0044283,GO:0046394,GO:0071704,GO:0072330,GO:1901576	ko:K00645	ko00061,ko00333,ko01100,ko01130,ko01212,map00061,map00333,map01100,map01130,map01212	M00082	R01626,R11671	RC00004,RC00039,RC02727	ko00000,ko00001,ko00002,ko01000,ko01004	Acyl_transf_1	AZ2B_Chr06:1289955-1291904
PstAZ2B06G00587	658.0	COG1814@1|root,KOG4473@2759|Eukaryota,38U0Y@33154|Opisthokonta,3NWJG@4751|Fungi,3UYF2@5204|Basidiomycota,2YC33@29000|Pucciniomycotina	S	VIT family	CCC1	GO:0000041,GO:0000322,GO:0000323,GO:0000324,GO:0000329,GO:0003674,GO:0005215,GO:0005381,GO:0005384,GO:0005575,GO:0005622,GO:0005623,GO:0005737,GO:0005773,GO:0005774,GO:0005794,GO:0006810,GO:0006811,GO:0006812,GO:0006826,GO:0006828,GO:0006873,GO:0006874,GO:0006875,GO:0006879,GO:0006880,GO:0008150,GO:0008324,GO:0009987,GO:0010035,GO:0010038,GO:0010039,GO:0012505,GO:0015075,GO:0015093,GO:0015318,GO:…	-	-	-	-	-	-	VIT1	AZ2B_Chr06:2768403-2770017
PstAZ2B06G00578	669.0	COG0009@1|root,KOG3051@2759|Eukaryota,38DGJ@33154|Opisthokonta,3NU6F@4751|Fungi,3V05Z@5204|Basidiomycota,2YDZS@29000|Pucciniomycotina	J	Putative GTP-binding controlling metal-binding	-	GO:0000049,GO:0000723,GO:0002949,GO:0003674,GO:0003676,GO:0003677,GO:0003697,GO:0003723,GO:0003824,GO:0005488,GO:0005575,GO:0005622,GO:0005623,GO:0005737,GO:0005829,GO:0006139,GO:0006259,GO:0006396,GO:0006399,GO:0006400,GO:0006450,GO:0006725,GO:0006807,GO:0006996,GO:0008033,GO:0008150,GO:0008152,GO:0009451,GO:0009987,GO:0010467,GO:0016043,GO:0016070,GO:0016740,GO:0016772,GO:0016779,GO:0032200,GO:…	ko:K07566	-	-	R10463	RC00745	ko00000,ko01000,ko03009,ko03016	SUA5,Sua5_yciO_yrdC	AZ2B_Chr06:2714479-2715842
PstAZ2B06G00284	73.2	COG5160@1|root,KOG0779@2759|Eukaryota,38FW9@33154|Opisthokonta,3P3Y4@4751|Fungi,3V1IU@5204|Basidiomycota,224PN@155619|Agaricomycetes,3H20C@355688|Agaricomycetes incertae sedis	O	Ulp1 protease family, C-terminal catalytic domain	-	GO:0000075,GO:0000278,GO:0003674,GO:0003824,GO:0005575,GO:0005622,GO:0005623,GO:0005634,GO:0006276,GO:0006323,GO:0006464,GO:0006508,GO:0006807,GO:0006996,GO:0007049,GO:0007088,GO:0007093,GO:0007094,GO:0007346,GO:0008150,GO:0008152,GO:0008233,GO:0008234,GO:0009987,GO:0010564,GO:0010639,GO:0010948,GO:0010965,GO:0016043,GO:0016787,GO:0016926,GO:0016929,GO:0018193,GO:0018205,GO:0019538,GO:0019783,GO:…	ko:K08596	-	-	-	-	ko00000,ko01000,ko01002,ko04121	Peptidase_C48	AZ2B_Chr06:1230361-1232262
PstAZ2B06G00268	865.0	COG0339@1|root,KOG2090@2759|Eukaryota,38FWV@33154|Opisthokonta,3NU5K@4751|Fungi,3UZDG@5204|Basidiomycota,2YD5Z@29000|Pucciniomycotina	O	Peptidase family M3	OCT1	GO:0003674,GO:0003824,GO:0004175,GO:0004222,GO:0005575,GO:0005622,GO:0005623,GO:0005737,GO:0005739,GO:0005759,GO:0006508,GO:0006518,GO:0006605,GO:0006626,GO:0006627,GO:0006807,GO:0006810,GO:0006839,GO:0006873,GO:0006875,GO:0006879,GO:0006886,GO:0006996,GO:0007005,GO:0008104,GO:0008150,GO:0008152,GO:0008233,GO:0008237,GO:0009987,GO:0010467,GO:0015031,GO:0015833,GO:0016043,GO:0016485,GO:0016787,GO:…	ko:K01410	-	-	-	-	ko00000,ko01000,ko01002,ko03029	Peptidase_M3	AZ2B_Chr06:1174639-1177123
PstAZ2B06G00297	92.8	KOG4118@1|root,KOG4118@2759|Eukaryota,390PS@33154|Opisthokonta,3P8MF@4751|Fungi,3V2XG@5204|Basidiomycota	S	zinc finger	-	-	-	-	-	-	-	-	zf-met2	AZ2B_Chr06:1294666-1295201
PstAZ2B06G00593	971.0	COG5369@1|root,KOG1293@2759|Eukaryota,39RB3@33154|Opisthokonta,3NVYZ@4751|Fungi,3V137@5204|Basidiomycota,2YEAK@29000|Pucciniomycotina	S	Armadillo/beta-catenin-like repeats	-	GO:0000003,GO:0003006,GO:0005575,GO:0005622,GO:0005623,GO:0005634,GO:0005737,GO:0006109,GO:0006111,GO:0006355,GO:0006357,GO:0006508,GO:0006511,GO:0006807,GO:0007039,GO:0007049,GO:0008150,GO:0008152,GO:0009056,GO:0009057,GO:0009653,GO:0009889,GO:0009890,GO:0009891,GO:0009892,GO:0009893,GO:0009987,GO:0010468,GO:0010498,GO:0010556,GO:0010557,GO:0010604,GO:0010628,GO:0010675,GO:0010677,GO:0010906,GO:…	-	-	-	-	-	-	Arm	AZ2B_Chr06:2797174-2800618
PstAZ2B06G00270	-	-	-	-	-	-	-	-	-	-	-	-	-	AZ2B_Chr06:1180924-1181582
PstAZ2B06G00271	-	-	-	-	-	-	-	-	-	-	-	-	-	AZ2B_Chr06:1183659-1184712
PstAZ2B06G00274	-	-	-	-	-	-	-	-	-	-	-	-	-	AZ2B_Chr06:1193174-1195529
PstAZ2B06G00275	-	-	-	-	-	-	-	-	-	-	-	-	-	AZ2B_Chr06:1198837-1199751
PstAZ2B06G00279	-	-	-	-	-	-	-	-	-	-	-	-	-	AZ2B_Chr06:1213125-1213632
PstAZ2B06G00280	-	-	-	-	-	-	-	-	-	-	-	-	-	AZ2B_Chr06:1217719-1219147
PstAZ2B06G00281	-	-	-	-	-	-	-	-	-	-	-	-	-	AZ2B_Chr06:1224508-1224842
PstAZ2B06G00282	-	-	-	-	-	-	-	-	-	-	-	-	-	AZ2B_Chr06:1226249-1228218
PstAZ2B06G00283	-	-	-	-	-	-	-	-	-	-	-	-	-	AZ2B_Chr06:1229343-1229703
PstAZ2B06G00285	-	-	-	-	-	-	-	-	-	-	-	-	-	AZ2B_Chr06:1232964-1234261
PstAZ2B06G00287	-	-	-	-	-	-	-	-	-	-	-	-	-	AZ2B_Chr06:1241986-1242304
PstAZ2B06G00288	-	-	-	-	-	-	-	-	-	-	-	-	-	AZ2B_Chr06:1244525-1245995
PstAZ2B06G00289	-	-	-	-	-	-	-	-	-	-	-	-	-	AZ2B_Chr06:1246915-1247419
PstAZ2B06G00291	-	-	-	-	-	-	-	-	-	-	-	-	-	AZ2B_Chr06:1264305-1265726
PstAZ2B06G00292	-	-	-	-	-	-	-	-	-	-	-	-	-	AZ2B_Chr06:1270129-1271031
PstAZ2B06G00293	-	-	-	-	-	-	-	-	-	-	-	-	-	AZ2B_Chr06:1272632-1274070
PstAZ2B06G00295	-	-	-	-	-	-	-	-	-	-	-	-	-	AZ2B_Chr06:1281278-1283765
PstAZ2B06G00298	-	-	-	-	-	-	-	-	-	-	-	-	-	AZ2B_Chr06:1300102-1301791
PstAZ2B06G00299	-	-	-	-	-	-	-	-	-	-	-	-	-	AZ2B_Chr06:1302167-1305138
PstAZ2B06G00300	-	-	-	-	-	-	-	-	-	-	-	-	-	AZ2B_Chr06:1308012-1308405
PstAZ2B06G00301	-	-	-	-	-	-	-	-	-	-	-	-	-	AZ2B_Chr06:1309732-1310067
PstAZ2B06G00302	-	-	-	-	-	-	-	-	-	-	-	-	-	AZ2B_Chr06:1311931-1312189
PstAZ2B06G00303	-	-	-	-	-	-	-	-	-	-	-	-	-	AZ2B_Chr06:1314790-1315054
PstAZ2B06G00304	-	-	-	-	-	-	-	-	-	-	-	-	-	AZ2B_Chr06:1316233-1316587
PstAZ2B06G00305	-	-	-	-	-	-	-	-	-	-	-	-	-	AZ2B_Chr06:1319143-1320466
PstAZ2B06G00306	-	-	-	-	-	-	-	-	-	-	-	-	-	AZ2B_Chr06:1325993-1326539
PstAZ2B06G00307	-	-	-	-	-	-	-	-	-	-	-	-	-	AZ2B_Chr06:1327861-1328140
PstAZ2B06G00308	-	-	-	-	-	-	-	-	-	-	-	-	-	AZ2B_Chr06:1329427-1330296
PstAZ2B06G00309	-	-	-	-	-	-	-	-	-	-	-	-	-	AZ2B_Chr06:1330771-1331035
PstAZ2B06G00311	-	-	-	-	-	-	-	-	-	-	-	-	-	AZ2B_Chr06:1334156-1335819
PstAZ2B06G00312	-	-	-	-	-	-	-	-	-	-	-	-	-	AZ2B_Chr06:1336603-1338271
PstAZ2B06G00560	-	-	-	-	-	-	-	-	-	-	-	-	-	AZ2B_Chr06:2634917-2635160
PstAZ2B06G00562	-	-	-	-	-	-	-	-	-	-	-	-	-	AZ2B_Chr06:2641228-2642443
PstAZ2B06G00563	-	-	-	-	-	-	-	-	-	-	-	-	-	AZ2B_Chr06:2649382-2650874
PstAZ2B06G00564	-	-	-	-	-	-	-	-	-	-	-	-	-	AZ2B_Chr06:2653450-2654728
PstAZ2B06G00568	-	-	-	-	-	-	-	-	-	-	-	-	-	AZ2B_Chr06:2669461-2670021
PstAZ2B06G00570	-	-	-	-	-	-	-	-	-	-	-	-	-	AZ2B_Chr06:2680895-2681870
PstAZ2B06G00572	-	-	-	-	-	-	-	-	-	-	-	-	-	AZ2B_Chr06:2684869-2685389
PstAZ2B06G00573	-	-	-	-	-	-	-	-	-	-	-	-	-	AZ2B_Chr06:2690810-2691275
PstAZ2B06G00576	-	-	-	-	-	-	-	-	-	-	-	-	-	AZ2B_Chr06:2709003-2709216
PstAZ2B06G00577	-	-	-	-	-	-	-	-	-	-	-	-	-	AZ2B_Chr06:2709249-2709510
PstAZ2B06G00579	-	-	-	-	-	-	-	-	-	-	-	-	-	AZ2B_Chr06:2722922-2725007
PstAZ2B06G00581	-	-	-	-	-	-	-	-	-	-	-	-	-	AZ2B_Chr06:2735205-2735957
PstAZ2B06G00582	-	-	-	-	-	-	-	-	-	-	-	-	-	AZ2B_Chr06:2752344-2753110
PstAZ2B06G00583	-	-	-	-	-	-	-	-	-	-	-	-	-	AZ2B_Chr06:2754029-2754631
PstAZ2B06G00586	-	-	-	-	-	-	-	-	-	-	-	-	-	AZ2B_Chr06:2765018-2766315
PstAZ2B06G00588	-	-	-	-	-	-	-	-	-	-	-	-	-	AZ2B_Chr06:2771054-2772888
PstAZ2B06G00591	-	-	-	-	-	-	-	-	-	-	-	-	-	AZ2B_Chr06:2788591-2789853
PstAZ2B06G00592	-	-	-	-	-	-	-	-	-	-	-	-	-	AZ2B_Chr06:2790622-2791396

## Sheet: Supplementary Data 5
Supplementary Data 5 Annotation of genes in Puccinia striiformis f. sp. tritici on chromosomes 6 and 11 related to triadimefon resistance.
GO ID	Description	Chromosome	Out (29)	All (3691)	Pvalue	P adjusted	Genes
GO:0006880	intracellular sequestering of iron ion	6	3	5	4.32e-06	0.00063705	PstAZ2B06G00574;PstAZ2B06G00575;PstAZ2B06G00587
GO:0097577	sequestering of iron ion	6	3	5	4.32e-06	0.00063705	PstAZ2B06G00574;PstAZ2B06G00575;PstAZ2B06G00587
GO:0010039	response to iron ion	6	3	6	8.59e-06	0.00063705	PstAZ2B06G00574;PstAZ2B06G00575;PstAZ2B06G00587
GO:0015684	ferrous iron transport	6	3	6	8.59e-06	0.00063705	PstAZ2B06G00574;PstAZ2B06G00575;PstAZ2B06G00587
GO:0071281	cellular response to iron ion	6	3	6	8.59e-06	0.00063705	PstAZ2B06G00574;PstAZ2B06G00575;PstAZ2B06G00587
GO:1903874	ferrous iron transmembrane transport	6	3	6	8.59e-06	0.00063705	PstAZ2B06G00574;PstAZ2B06G00575;PstAZ2B06G00587
GO:0034755	iron ion transmembrane transport	6	3	8	2.38e-05	0.0015128	PstAZ2B06G00574;PstAZ2B06G00575;PstAZ2B06G00587
GO:0051238	sequestering of metal ion	6	3	10	5.05e-05	0.00280661	PstAZ2B06G00574;PstAZ2B06G00575;PstAZ2B06G00587
GO:0030026	cellular manganese ion homeostasis	6	3	12	9.15e-05	0.00438911	PstAZ2B06G00574;PstAZ2B06G00575;PstAZ2B06G00587
GO:0006828	manganese ion transport	6	3	13	0.000118358	0.00438911	PstAZ2B06G00574;PstAZ2B06G00575;PstAZ2B06G00587
GO:0055071	manganese ion homeostasis	6	3	13	0.000118358	0.00438911	PstAZ2B06G00574;PstAZ2B06G00575;PstAZ2B06G00587
GO:0071421	manganese ion transmembrane transport	6	3	13	0.000118358	0.00438911	PstAZ2B06G00574;PstAZ2B06G00575;PstAZ2B06G00587
GO:0006826	iron ion transport	6	3	14	0.000149842	0.00512921	PstAZ2B06G00574;PstAZ2B06G00575;PstAZ2B06G00587
GO:0006102	isocitrate metabolic process	6	2	3	0.000177985	0.00565737	PstAZ2B06G00848;PstAZ2B06G00849
GO:0002181	cytoplasmic translation	6	8	234	0.000309921	0.00919433	PstAZ2B06G00007;PstAZ2B06G00105;PstAZ2B06G00137;PstAZ2B06G00339;PstAZ2B06G00524;PstAZ2B06G00759;PstAZ2B06G00831;PstAZ2B06G00906
GO:1990267	response to transition metal nanoparticle	6	3	21	0.000527593	0.0146737	PstAZ2B06G00574;PstAZ2B06G00575;PstAZ2B06G00587
GO:0019323	pentose catabolic process	6	2	6	0.000876971	0.022956	PstAZ2B06G00040;PstAZ2B06G00438
GO:0006537	glutamate biosynthetic process	6	2	8	0.00162111	0.0400773	PstAZ2B06G00848;PstAZ2B06G00849
GO:0000041	transition metal ion transport	6	3	32	0.00185647	0.0406682	PstAZ2B06G00574;PstAZ2B06G00575;PstAZ2B06G00587
GO:0043604	amide biosynthetic process	6	10	467	0.00202875	0.0406682	PstAZ2B06G00007;PstAZ2B06G00105;PstAZ2B06G00137;PstAZ2B06G00339;PstAZ2B06G00340;PstAZ2B06G00524;PstAZ2B06G00744;PstAZ2B06G00759;PstAZ2B06G00831;PstAZ2B06G00906
GO:0006874	cellular calcium ion homeostasis	6	3	33	0.00203137	0.0406682	PstAZ2B06G00574;PstAZ2B06G00575;PstAZ2B06G00587
GO:0030001	metal ion transport	6	4	71	0.00207642	0.0406682	PstAZ2B06G00574;PstAZ2B06G00575;PstAZ2B06G00587;PstAZ2B06G00918
GO:0006412	translation	6	9	388	0.00210195	0.0406682	PstAZ2B06G00007;PstAZ2B06G00105;PstAZ2B06G00137;PstAZ2B06G00339;PstAZ2B06G00340;PstAZ2B06G00524;PstAZ2B06G00759;PstAZ2B06G00831;PstAZ2B06G00906
GO:0055074	calcium ion homeostasis	6	3	34	0.00221622	0.0410925	PstAZ2B06G00574;PstAZ2B06G00575;PstAZ2B06G00587
GO:0043043	peptide biosynthetic process	6	9	394	0.0023415	0.0416787	PstAZ2B06G00007;PstAZ2B06G00105;PstAZ2B06G00137;PstAZ2B06G00339;PstAZ2B06G00340;PstAZ2B06G00524;PstAZ2B06G00759;PstAZ2B06G00831;PstAZ2B06G00906
GO:0006879	cellular iron ion homeostasis	6	3	39	0.00329659	0.0564225	PstAZ2B06G00574;PstAZ2B06G00575;PstAZ2B06G00587
GO:0006518	peptide metabolic process	6	9	417	0.00347295	0.0572394	PstAZ2B06G00007;PstAZ2B06G00105;PstAZ2B06G00137;PstAZ2B06G00339;PstAZ2B06G00340;PstAZ2B06G00524;PstAZ2B06G00759;PstAZ2B06G00831;PstAZ2B06G00906
GO:0055072	iron ion homeostasis	6	3	41	0.00380491	0.0604709	PstAZ2B06G00574;PstAZ2B06G00575;PstAZ2B06G00587
GO:0019321	pentose metabolic process	6	2	14	0.00511675	0.0711645	PstAZ2B06G00040;PstAZ2B06G00438
GO:0043603	cellular amide metabolic process	6	10	529	0.00517067	0.0711645	PstAZ2B06G00007;PstAZ2B06G00105;PstAZ2B06G00137;PstAZ2B06G00339;PstAZ2B06G00340;PstAZ2B06G00524;PstAZ2B06G00744;PstAZ2B06G00759;PstAZ2B06G00831;PstAZ2B06G00906
GO:0070838	divalent metal ion transport	6	3	46	0.00527737	0.0711645	PstAZ2B06G00574;PstAZ2B06G00575;PstAZ2B06G00587
GO:0072503	cellular divalent inorganic cation homeostasis	6	3	46	0.00527737	0.0711645	PstAZ2B06G00574;PstAZ2B06G00575;PstAZ2B06G00587
GO:0072511	divalent inorganic cation transport	6	3	46	0.00527737	0.0711645	PstAZ2B06G00574;PstAZ2B06G00575;PstAZ2B06G00587
GO:0072507	divalent inorganic cation homeostasis	6	3	47	0.00560758	0.0733933	PstAZ2B06G00574;PstAZ2B06G00575;PstAZ2B06G00587
GO:0071248	cellular response to metal ion	6	3	52	0.00744424	0.0813103	PstAZ2B06G00574;PstAZ2B06G00575;PstAZ2B06G00587
GO:0009064	glutamine family amino acid metabolic process	6	3	53	0.00784949	0.0813103	PstAZ2B06G00744;PstAZ2B06G00848;PstAZ2B06G00849
GO:0019547	arginine catabolic process to ornithine	6	1	1	0.00785695	0.0813103	PstAZ2B06G00744
GO:0051791	medium-chain fatty acid metabolic process	6	1	1	0.00785695	0.0813103	PstAZ2B06G00032
GO:0051792	medium-chain fatty acid biosynthetic process	6	1	1	0.00785695	0.0813103	PstAZ2B06G00032
GO:0051793	medium-chain fatty acid catabolic process	6	1	1	0.00785695	0.0813103	PstAZ2B06G00032
GO:0061475	cytosolic valyl-tRNA aminoacylation	6	1	1	0.00785695	0.0813103	PstAZ2B06G00007
GO:0080163	regulation of protein serine/threonine phosphatase activity	6	1	1	0.00785695	0.0813103	PstAZ2B06G00894
GO:0090368	regulation of ornithine metabolic process	6	1	1	0.00785695	0.0813103	PstAZ2B06G00744
GO:0071241	cellular response to inorganic substance	6	3	54	0.00826762	0.0836157	PstAZ2B06G00574;PstAZ2B06G00575;PstAZ2B06G00587
GO:0098662	inorganic cation transmembrane transport	6	4	107	0.0090703	0.0888488	PstAZ2B06G00574;PstAZ2B06G00575;PstAZ2B06G00587;PstAZ2B06G00918
GO:0044282	small molecule catabolic process	6	4	108	0.00936819	0.0888488	PstAZ2B06G00032;PstAZ2B06G00040;PstAZ2B06G00438;PstAZ2B06G00744
GO:0006099	tricarboxylic acid cycle	6	2	19	0.00938403	0.0888488	PstAZ2B06G00848;PstAZ2B06G00849
GO:0006101	citrate metabolic process	6	2	21	0.0114129	0.103648	PstAZ2B06G00848;PstAZ2B06G00849
GO:0043650	dicarboxylic acid biosynthetic process	6	2	21	0.0114129	0.103648	PstAZ2B06G00848;PstAZ2B06G00849
GO:0046916	cellular transition metal ion homeostasis	6	3	62	0.012087	0.107575	PstAZ2B06G00574;PstAZ2B06G00575;PstAZ2B06G00587
GO:0010038	response to metal ion	6	3	63	0.0126249	0.110158	PstAZ2B06G00574;PstAZ2B06G00575;PstAZ2B06G00587
GO:0098660	inorganic ion transmembrane transport	6	4	120	0.013455	0.113242	PstAZ2B06G00574;PstAZ2B06G00575;PstAZ2B06G00587;PstAZ2B06G00918
GO:0072350	tricarboxylic acid metabolic process	6	2	23	0.013617	0.113242	PstAZ2B06G00848;PstAZ2B06G00849
GO:0055076	transition metal ion homeostasis	6	3	65	0.0137417	0.113242	PstAZ2B06G00574;PstAZ2B06G00575;PstAZ2B06G00587
GO:0098655	cation transmembrane transport	6	4	123	0.0146304	0.114199	PstAZ2B06G00574;PstAZ2B06G00575;PstAZ2B06G00587;PstAZ2B06G00918
GO:0006438	valyl-tRNA aminoacylation	6	1	2	0.0156543	0.114199	PstAZ2B06G00007
GO:0010121	arginine catabolic process to proline via ornithine	6	1	2	0.0156543	0.114199	PstAZ2B06G00744
GO:0019493	arginine catabolic process to proline	6	1	2	0.0156543	0.114199	PstAZ2B06G00744
GO:0070125	mitochondrial translational elongation	6	1	2	0.0156543	0.114199	PstAZ2B06G00340
GO:0071586	CAAX-box protein processing	6	1	2	0.0156543	0.114199	PstAZ2B06G00778
GO:0080120	CAAX-box protein maturation	6	1	2	0.0156543	0.114199	PstAZ2B06G00778
GO:0006450	regulation of translational fidelity	6	2	25	0.0159909	0.114774	PstAZ2B06G00339;PstAZ2B06G00524
GO:0006414	translational elongation	6	3	70	0.0167752	0.118492	PstAZ2B06G00339;PstAZ2B06G00340;PstAZ2B06G00524
GO:0046365	monosaccharide catabolic process	6	2	27	0.0185291	0.128835	PstAZ2B06G00040;PstAZ2B06G00438
GO:0006536	glutamate metabolic process	6	2	28	0.019858	0.135951	PstAZ2B06G00848;PstAZ2B06G00849
GO:0006812	cation transport	6	4	139	0.0220055	0.146615	PstAZ2B06G00574;PstAZ2B06G00575;PstAZ2B06G00587;PstAZ2B06G00918
GO:1901566	organonitrogen compound biosynthetic process	6	12	861	0.0230112	0.146615	PstAZ2B06G00007;PstAZ2B06G00105;PstAZ2B06G00137;PstAZ2B06G00339;PstAZ2B06G00340;PstAZ2B06G00524;PstAZ2B06G00744;PstAZ2B06G00759;PstAZ2B06G00831;PstAZ2B06G00848;PstAZ2B06G00849;PstAZ2B06G00906
GO:0001109	promoter clearance during DNA-templated transcription	6	1	3	0.0233924	0.146615	PstAZ2B06G00894
GO:0001111	promoter clearance from RNA polymerase II promoter	6	1	3	0.0233924	0.146615	PstAZ2B06G00894
GO:0006527	arginine catabolic process	6	1	3	0.0233924	0.146615	PstAZ2B06G00744
GO:0031657	regulation of cyclin-dependent protein serine/threonine kinase activity involved in G1/S transition of mitotic cell cycle	6	1	3	0.0233924	0.146615	PstAZ2B06G00342
GO:0016052	carbohydrate catabolic process	6	3	81	0.0246824	0.152551	PstAZ2B06G00040;PstAZ2B06G00438;PstAZ2B06G00475
GO:0009084	glutamine family amino acid biosynthetic process	6	2	32	0.0255581	0.155799	PstAZ2B06G00848;PstAZ2B06G00849
GO:0051651	maintenance of location in cell	6	3	83	0.0263038	0.158178	PstAZ2B06G00574;PstAZ2B06G00575;PstAZ2B06G00587
GO:0019566	arabinose metabolic process	6	1	4	0.0310718	0.179571	PstAZ2B06G00040
GO:0019568	arabinose catabolic process	6	1	4	0.0310718	0.179571	PstAZ2B06G00040
GO:0070940	dephosphorylation of RNA polymerase II C-terminal domain	6	1	4	0.0310718	0.179571	PstAZ2B06G00894
GO:0010035	response to inorganic substance	6	3	93	0.035258	0.201152	PstAZ2B06G00574;PstAZ2B06G00575;PstAZ2B06G00587
GO:0006448	regulation of translational elongation	6	2	39	0.0369152	0.204466	PstAZ2B06G00339;PstAZ2B06G00524
GO:0006875	cellular metal ion homeostasis	6	3	95	0.0372175	0.204466	PstAZ2B06G00574;PstAZ2B06G00575;PstAZ2B06G00587
GO:0051235	maintenance of location	6	3	95	0.0372175	0.204466	PstAZ2B06G00574;PstAZ2B06G00575;PstAZ2B06G00587
GO:0016999	antibiotic metabolic process	6	2	40	0.0386716	0.20745	PstAZ2B06G00848;PstAZ2B06G00849
GO:0071432	peptide mating pheromone maturation involved in conjugation with cellular fusion	6	1	5	0.0386929	0.20745	PstAZ2B06G00778
GO:0055065	metal ion homeostasis	6	3	99	0.0413033	0.218809	PstAZ2B06G00574;PstAZ2B06G00575;PstAZ2B06G00587
GO:0006521	regulation of cellular amino acid metabolic process	6	1	6	0.0462561	0.236597	PstAZ2B06G00744
GO:0007323	peptide pheromone maturation	6	1	6	0.0462561	0.236597	PstAZ2B06G00778
GO:0009052	pentose-phosphate shunt, non-oxidative branch	6	1	6	0.0462561	0.236597	PstAZ2B06G00438
GO:0034220	ion transmembrane transport	6	4	178	0.0483878	0.244688	PstAZ2B06G00574;PstAZ2B06G00575;PstAZ2B06G00587;PstAZ2B06G00918
GO:0048210	Golgi vesicle fusion to target membrane	11	2	2	0.000418509	0.549784	PstAZ2B11G00410;PstAZ2B11G00413
GO:0035543	positive regulation of SNARE complex assembly	11	2	3	0.00123874	0.549784	PstAZ2B11G00410;PstAZ2B11G00413
GO:0000448	cleavage in ITS2 between 5.8S rRNA and LSU-rRNA of tricistronic rRNA transcript (SSU-rRNA, 5.8S rRNA, LSU-rRNA)	11	3	16	0.00387421	0.549784	PstAZ2B11G00370;PstAZ2B11G00374;PstAZ2B11G00659
GO:0031340	positive regulation of vesicle fusion	11	2	5	0.00401966	0.549784	PstAZ2B11G00410;PstAZ2B11G00413
GO:0034088	maintenance of mitotic sister chromatid cohesion	11	2	6	0.00594922	0.549784	PstAZ2B11G00776;PstAZ2B11G00804
GO:0045875	negative regulation of sister chromatid cohesion	11	2	6	0.00594922	0.549784	PstAZ2B11G00062;PstAZ2B11G00776
GO:2001251	negative regulation of chromosome organization	11	6	81	0.00596152	0.549784	PstAZ2B11G00062;PstAZ2B11G00390;PstAZ2B11G00491;PstAZ2B11G00518;PstAZ2B11G00646;PstAZ2B11G00776
GO:0010639	negative regulation of organelle organization	11	8	138	0.00686431	0.549784	PstAZ2B11G00062;PstAZ2B11G00120;PstAZ2B11G00390;PstAZ2B11G00491;PstAZ2B11G00518;PstAZ2B11G00646;PstAZ2B11G00776;PstAZ2B11G00821
GO:0000470	maturation of LSU-rRNA	11	5	60	0.00732585	0.549784	PstAZ2B11G00119;PstAZ2B11G00230;PstAZ2B11G00370;PstAZ2B11G00374;PstAZ2B11G00659
GO:0007063	regulation of sister chromatid cohesion	11	2	7	0.0082182	0.549784	PstAZ2B11G00062;PstAZ2B11G00776
GO:0034086	maintenance of sister chromatid cohesion	11	2	7	0.0082182	0.549784	PstAZ2B11G00776;PstAZ2B11G00804
GO:0042274	ribosomal small subunit biogenesis	11	8	147	0.00993609	0.549784	PstAZ2B11G00185;PstAZ2B11G00230;PstAZ2B11G00275;PstAZ2B11G00370;PstAZ2B11G00374;PstAZ2B11G00437;PstAZ2B11G00580;PstAZ2B11G00703
GO:0009051	pentose-phosphate shunt, oxidative branch	11	2	8	0.0108122	0.549784	PstAZ2B11G00004;PstAZ2B11G00165
GO:0000479	endonucleolytic cleavage of tricistronic rRNA transcript (SSU-rRNA, 5.8S rRNA, LSU-rRNA)	11	5	68	0.0123124	0.549784	PstAZ2B11G00185;PstAZ2B11G00370;PstAZ2B11G00374;PstAZ2B11G00659;PstAZ2B11G00703
GO:0051129	negative regulation of cellular component organization	11	8	153	0.0124914	0.549784	PstAZ2B11G00062;PstAZ2B11G00120;PstAZ2B11G00390;PstAZ2B11G00491;PstAZ2B11G00518;PstAZ2B11G00646;PstAZ2B11G00776;PstAZ2B11G00821
GO:0030490	maturation of SSU-rRNA	11	7	123	0.0124949	0.549784	PstAZ2B11G00185;PstAZ2B11G00230;PstAZ2B11G00370;PstAZ2B11G00374;PstAZ2B11G00437;PstAZ2B11G00580;PstAZ2B11G00703
GO:0000478	endonucleolytic cleavage involved in rRNA processing	11	5	69	0.0130653	0.549784	PstAZ2B11G00185;PstAZ2B11G00370;PstAZ2B11G00374;PstAZ2B11G00659;PstAZ2B11G00703
GO:0006276	plasmid maintenance	11	2	9	0.0137171	0.549784	PstAZ2B11G00282;PstAZ2B11G00518
GO:0046835	carbohydrate phosphorylation	11	2	9	0.0137171	0.549784	PstAZ2B11G00004;PstAZ2B11G00729
GO:0065008	regulation of biological quality	11	20	597	0.0154082	0.549784	PstAZ2B11G00004;PstAZ2B11G00062;PstAZ2B11G00072;PstAZ2B11G00109;PstAZ2B11G00120;PstAZ2B11G00156;PstAZ2B11G00223;PstAZ2B11G00246;PstAZ2B11G00370;PstAZ2B11G00374;PstAZ2B11G00410;PstAZ2B11G00413;PstAZ2B11G00415;PstAZ2B11G00485;PstAZ2B11G00491;PstAZ2B11G00575;PstAZ2B11G00744;PstAZ2B11G00761;PstAZ2B11G00770;PstAZ2B11G00821
GO:0048523	negative regulation of cellular process	11	20	599	0.0159562	0.549784	PstAZ2B11G00019;PstAZ2B11G00025;PstAZ2B11G00062;PstAZ2B11G00109;PstAZ2B11G00120;PstAZ2B11G00165;PstAZ2B11G00220;PstAZ2B11G00223;PstAZ2B11G00245;PstAZ2B11G00277;PstAZ2B11G00390;PstAZ2B11G00491;PstAZ2B11G00518;PstAZ2B11G00646;PstAZ2B11G00659;PstAZ2B11G00660;PstAZ2B11G00697;PstAZ2B11G00776;PstAZ2B11G00821;PstAZ2B11G00828
GO:0006384	transcription initiation from RNA polymerase III promoter	11	2	10	0.0169195	0.549784	PstAZ2B11G00266;PstAZ2B11G00454
GO:0000966	RNA 5'-end processing	11	4	49	0.0174657	0.549784	PstAZ2B11G00156;PstAZ2B11G00185;PstAZ2B11G00370;PstAZ2B11G00374
GO:0000463	maturation of LSU-rRNA from tricistronic rRNA transcript (SSU-rRNA, 5.8S rRNA, LSU-rRNA)	11	4	50	0.0186946	0.549784	PstAZ2B11G00119;PstAZ2B11G00370;PstAZ2B11G00374;PstAZ2B11G00659
GO:0055082	cellular chemical homeostasis	11	8	166	0.0196518	0.549784	PstAZ2B11G00004;PstAZ2B11G00062;PstAZ2B11G00072;PstAZ2B11G00246;PstAZ2B11G00410;PstAZ2B11G00413;PstAZ2B11G00761;PstAZ2B11G00770
GO:0033046	negative regulation of sister chromatid segregation	11	4	51	0.0199761	0.549784	PstAZ2B11G00062;PstAZ2B11G00518;PstAZ2B11G00646;PstAZ2B11G00776
GO:0043967	histone H4 acetylation	11	2	11	0.0204062	0.549784	PstAZ2B11G00390;PstAZ2B11G00516
GO:0000960	regulation of mitochondrial RNA catabolic process	11	1	1	0.0205906	0.549784	PstAZ2B11G00156
GO:0000962	positive regulation of mitochondrial RNA catabolic process	11	1	1	0.0205906	0.549784	PstAZ2B11G00156
GO:0000964	mitochondrial RNA 5'-end processing	11	1	1	0.0205906	0.549784	PstAZ2B11G00156
GO:0001408	guanine nucleotide transport	11	1	1	0.0205906	0.549784	PstAZ2B11G00072
GO:0006003	fructose 2,6-bisphosphate metabolic process	11	1	1	0.0205906	0.549784	PstAZ2B11G00729
GO:0006863	purine nucleobase transport	11	1	1	0.0205906	0.549784	PstAZ2B11G00072
GO:0009846	pollen germination	11	1	1	0.0205906	0.549784	PstAZ2B11G00770
GO:0009856	pollination	11	1	1	0.0205906	0.549784	PstAZ2B11G00770
GO:0010073	meristem maintenance	11	1	1	0.0205906	0.549784	PstAZ2B11G00770
GO:0010152	pollen maturation	11	1	1	0.0205906	0.549784	PstAZ2B11G00770
GO:0015854	guanine transport	11	1	1	0.0205906	0.549784	PstAZ2B11G00072
GO:0032445	fructose import	11	1	1	0.0205906	0.549784	PstAZ2B11G00004
GO:0033127	regulation of histone phosphorylation	11	1	1	0.0205906	0.549784	PstAZ2B11G00776
GO:0033363	secretory granule organization	11	1	1	0.0205906	0.549784	PstAZ2B11G00043
GO:0036172	thiamine salvage	11	1	1	0.0205906	0.549784	PstAZ2B11G00830
GO:0043609	regulation of carbon utilization	11	1	1	0.0205906	0.549784	PstAZ2B11G00165
GO:0043973	histone H3-K4 acetylation	11	1	1	0.0205906	0.549784	PstAZ2B11G00390
GO:0044806	G-quadruplex DNA unwinding	11	1	1	0.0205906	0.549784	PstAZ2B11G00491
GO:0046167	glycerol-3-phosphate biosynthetic process	11	1	1	0.0205906	0.549784	PstAZ2B11G00286
GO:0048507	meristem development	11	1	1	0.0205906	0.549784	PstAZ2B11G00770
GO:0048865	stem cell fate commitment	11	1	1	0.0205906	0.549784	PstAZ2B11G00770
GO:0048867	stem cell fate determination	11	1	1	0.0205906	0.549784	PstAZ2B11G00770
GO:0097010	eukaryotic translation initiation factor 4F complex assembly	11	1	1	0.0205906	0.549784	PstAZ2B11G00530
GO:1903716	guanine transmembrane transport	11	1	1	0.0205906	0.549784	PstAZ2B11G00072
GO:1903790	guanine nucleotide transmembrane transport	11	1	1	0.0205906	0.549784	PstAZ2B11G00072
GO:1904823	purine nucleobase transmembrane transport	11	1	1	0.0205906	0.549784	PstAZ2B11G00072
GO:1990126	retrograde transport, endosome to plasma membrane	11	1	1	0.0205906	0.549784	PstAZ2B11G00506
GO:2000281	regulation of histone H3-T3 phosphorylation	11	1	1	0.0205906	0.549784	PstAZ2B11G00776
GO:2000817	regulation of histone H3-T3 phosphorylation involved in chromosome passenger complex localization to kinetochore	11	1	1	0.0205906	0.549784	PstAZ2B11G00776
GO:0051985	negative regulation of chromosome segregation	11	4	52	0.0213107	0.549784	PstAZ2B11G00062;PstAZ2B11G00518;PstAZ2B11G00646;PstAZ2B11G00776
GO:0065007	biological regulation	11	43	1651	0.0240076	0.549784	PstAZ2B11G00004;PstAZ2B11G00019;PstAZ2B11G00025;PstAZ2B11G00043;PstAZ2B11G00062;PstAZ2B11G00072;PstAZ2B11G00109;PstAZ2B11G00120;PstAZ2B11G00156;PstAZ2B11G00165;PstAZ2B11G00190;PstAZ2B11G00220;PstAZ2B11G00223;PstAZ2B11G00245;PstAZ2B11G00246;PstAZ2B11G00275;PstAZ2B11G00277;PstAZ2B11G00370;PstAZ2B11G00374;PstAZ2B11G00390;PstAZ2B11G00410;PstAZ2B11G00413;PstAZ2B11G00415;PstAZ2B11G00437;PstAZ2B11G00485…
GO:0035542	regulation of SNARE complex assembly	11	2	12	0.0241645	0.549784	PstAZ2B11G00410;PstAZ2B11G00413
GO:1901880	negative regulation of protein depolymerization	11	2	12	0.0241645	0.549784	PstAZ2B11G00120;PstAZ2B11G00821
GO:0000462	maturation of SSU-rRNA from tricistronic rRNA transcript (SSU-rRNA, 5.8S rRNA, LSU-rRNA)	11	6	111	0.025619	0.549784	PstAZ2B11G00185;PstAZ2B11G00370;PstAZ2B11G00374;PstAZ2B11G00437;PstAZ2B11G00580;PstAZ2B11G00703
GO:0019219	regulation of nucleobase-containing compound metabolic process	11	19	587	0.025726	0.549784	PstAZ2B11G00004;PstAZ2B11G00019;PstAZ2B11G00062;PstAZ2B11G00109;PstAZ2B11G00156;PstAZ2B11G00165;PstAZ2B11G00220;PstAZ2B11G00223;PstAZ2B11G00245;PstAZ2B11G00390;PstAZ2B11G00437;PstAZ2B11G00491;PstAZ2B11G00516;PstAZ2B11G00659;PstAZ2B11G00660;PstAZ2B11G00729;PstAZ2B11G00744;PstAZ2B11G00804;PstAZ2B11G00828
GO:0008156	negative regulation of DNA replication	11	3	32	0.0271229	0.549784	PstAZ2B11G00390;PstAZ2B11G00491;PstAZ2B11G00828
GO:0000447	endonucleolytic cleavage in ITS1 to separate SSU-rRNA from 5.8S rRNA and LSU-rRNA from tricistronic rRNA transcript (SSU-rRNA, 5.8S rRNA, LSU-rRNA)	11	4	56	0.0271908	0.549784	PstAZ2B11G00185;PstAZ2B11G00370;PstAZ2B11G00374;PstAZ2B11G00703
GO:0000963	mitochondrial RNA processing	11	2	13	0.0281819	0.549784	PstAZ2B11G00156;PstAZ2B11G00246
GO:0001731	formation of translation preinitiation complex	11	2	13	0.0281819	0.549784	PstAZ2B11G00530;PstAZ2B11G00697
GO:0043242	negative regulation of protein complex disassembly	11	2	13	0.0281819	0.549784	PstAZ2B11G00120;PstAZ2B11G00821
GO:0048878	chemical homeostasis	11	8	178	0.0285301	0.549784	PstAZ2B11G00004;PstAZ2B11G00062;PstAZ2B11G00072;PstAZ2B11G00246;PstAZ2B11G00410;PstAZ2B11G00413;PstAZ2B11G00761;PstAZ2B11G00770
GO:0007035	vacuolar acidification	11	3	33	0.0294032	0.549784	PstAZ2B11G00410;PstAZ2B11G00413;PstAZ2B11G00761
GO:0045851	pH reduction	11	3	33	0.0294032	0.549784	PstAZ2B11G00410;PstAZ2B11G00413;PstAZ2B11G00761
GO:0051452	intracellular pH reduction	11	3	33	0.0294032	0.549784	PstAZ2B11G00410;PstAZ2B11G00413;PstAZ2B11G00761
GO:0044089	positive regulation of cellular component biogenesis	11	6	116	0.03098	0.549784	PstAZ2B11G00120;PstAZ2B11G00223;PstAZ2B11G00390;PstAZ2B11G00410;PstAZ2B11G00413;PstAZ2B11G00437
GO:0016072	rRNA metabolic process	11	11	287	0.0312557	0.549784	PstAZ2B11G00119;PstAZ2B11G00185;PstAZ2B11G00223;PstAZ2B11G00230;PstAZ2B11G00266;PstAZ2B11G00370;PstAZ2B11G00374;PstAZ2B11G00437;PstAZ2B11G00580;PstAZ2B11G00659;PstAZ2B11G00703
GO:0000011	vacuole inheritance	11	2	14	0.0324466	0.549784	PstAZ2B11G00410;PstAZ2B11G00413
GO:0035493	SNARE complex assembly	11	2	14	0.0324466	0.549784	PstAZ2B11G00410;PstAZ2B11G00413
GO:0048519	negative regulation of biological process	11	21	687	0.0335934	0.549784	PstAZ2B11G00019;PstAZ2B11G00025;PstAZ2B11G00062;PstAZ2B11G00109;PstAZ2B11G00120;PstAZ2B11G00165;PstAZ2B11G00220;PstAZ2B11G00223;PstAZ2B11G00245;PstAZ2B11G00275;PstAZ2B11G00277;PstAZ2B11G00390;PstAZ2B11G00491;PstAZ2B11G00518;PstAZ2B11G00646;PstAZ2B11G00659;PstAZ2B11G00660;PstAZ2B11G00697;PstAZ2B11G00776;PstAZ2B11G00821;PstAZ2B11G00828
GO:0031329	regulation of cellular catabolic process	11	8	184	0.0338837	0.549784	PstAZ2B11G00156;PstAZ2B11G00190;PstAZ2B11G00223;PstAZ2B11G00390;PstAZ2B11G00516;PstAZ2B11G00518;PstAZ2B11G00646;PstAZ2B11G00729
GO:0006364	rRNA processing	11	10	255	0.034523	0.549784	PstAZ2B11G00119;PstAZ2B11G00185;PstAZ2B11G00223;PstAZ2B11G00230;PstAZ2B11G00370;PstAZ2B11G00374;PstAZ2B11G00437;PstAZ2B11G00580;PstAZ2B11G00659;PstAZ2B11G00703
GO:0000469	cleavage involved in rRNA processing	11	5	89	0.0351761	0.549784	PstAZ2B11G00185;PstAZ2B11G00370;PstAZ2B11G00374;PstAZ2B11G00659;PstAZ2B11G00703
GO:0006885	regulation of pH	11	3	36	0.0368342	0.549784	PstAZ2B11G00410;PstAZ2B11G00413;PstAZ2B11G00761
GO:0006895	Golgi to endosome transport	11	3	36	0.0368342	0.549784	PstAZ2B11G00410;PstAZ2B11G00413;PstAZ2B11G00782
GO:0030641	regulation of cellular pH	11	3	36	0.0368342	0.549784	PstAZ2B11G00410;PstAZ2B11G00413;PstAZ2B11G00761
GO:0051453	regulation of intracellular pH	11	3	36	0.0368342	0.549784	PstAZ2B11G00410;PstAZ2B11G00413;PstAZ2B11G00761
GO:0032845	negative regulation of homeostatic process	11	2	15	0.0369469	0.549784	PstAZ2B11G00062;PstAZ2B11G00491
GO:0046015	regulation of transcription by glucose	11	2	15	0.0369469	0.549784	PstAZ2B11G00004;PstAZ2B11G00165
GO:0031334	positive regulation of protein complex assembly	11	4	62	0.037676	0.549784	PstAZ2B11G00120;PstAZ2B11G00223;PstAZ2B11G00410;PstAZ2B11G00413
GO:0009894	regulation of catabolic process	11	8	190	0.039891	0.549784	PstAZ2B11G00156;PstAZ2B11G00190;PstAZ2B11G00223;PstAZ2B11G00390;PstAZ2B11G00516;PstAZ2B11G00518;PstAZ2B11G00646;PstAZ2B11G00729
GO:0000173	inactivation of MAPK activity involved in osmosensory signaling pathway	11	1	2	0.0407627	0.549784	PstAZ2B11G00277
GO:0001207	histone displacement	11	1	2	0.0407627	0.549784	PstAZ2B11G00390
GO:0006108	malate metabolic process	11	1	2	0.0407627	0.549784	PstAZ2B11G00817
GO:0006814	sodium ion transport	11	1	2	0.0407627	0.549784	PstAZ2B11G00291
GO:0009229	thiamine diphosphate biosynthetic process	11	1	2	0.0407627	0.549784	PstAZ2B11G00830
GO:0015851	nucleobase transport	11	1	2	0.0407627	0.549784	PstAZ2B11G00072
GO:0031529	ruffle organization	11	1	2	0.0407627	0.549784	PstAZ2B11G00847
GO:0032211	negative regulation of telomere maintenance via telomerase	11	1	2	0.0407627	0.549784	PstAZ2B11G00491
GO:0032297	negative regulation of DNA-dependent DNA replication initiation	11	1	2	0.0407627	0.549784	PstAZ2B11G00828
GO:0035405	histone-threonine phosphorylation	11	1	2	0.0407627	0.549784	PstAZ2B11G00776
GO:0035725	sodium ion transmembrane transport	11	1	2	0.0407627	0.549784	PstAZ2B11G00291
GO:0042357	thiamine diphosphate metabolic process	11	1	2	0.0407627	0.549784	PstAZ2B11G00830
GO:0044706	multi-multicellular organism process	11	1	2	0.0407627	0.549784	PstAZ2B11G00770
GO:0046323	glucose import	11	1	2	0.0407627	0.549784	PstAZ2B11G00004
GO:0071923	negative regulation of cohesin localization to chromatin	11	1	2	0.0407627	0.549784	PstAZ2B11G00776
GO:0072355	histone H3-T3 phosphorylation	11	1	2	0.0407627	0.549784	PstAZ2B11G00776
GO:0072356	chromosome passenger complex localization to kinetochore	11	1	2	0.0407627	0.549784	PstAZ2B11G00776
GO:0072411	signal transduction involved in meiotic cell cycle checkpoint	11	1	2	0.0407627	0.549784	PstAZ2B11G00062
GO:0072462	signal transduction involved in meiotic recombination checkpoint	11	1	2	0.0407627	0.549784	PstAZ2B11G00062
GO:0097036	regulation of plasma membrane sterol distribution	11	1	2	0.0407627	0.549784	PstAZ2B11G00485
GO:0097178	ruffle assembly	11	1	2	0.0407627	0.549784	PstAZ2B11G00847
GO:1900027	regulation of ruffle assembly	11	1	2	0.0407627	0.549784	PstAZ2B11G00847
GO:1903467	negative regulation of mitotic DNA replication initiation	11	1	2	0.0407627	0.549784	PstAZ2B11G00828
GO:1904357	negative regulation of telomere maintenance via telomere lengthening	11	1	2	0.0407627	0.549784	PstAZ2B11G00491
GO:2000002	negative regulation of DNA damage checkpoint	11	1	2	0.0407627	0.549784	PstAZ2B11G00062
GO:2000781	positive regulation of double-strand break repair	11	1	2	0.0407627	0.549784	PstAZ2B11G00062
GO:2001034	positive regulation of double-strand break repair via nonhomologous end joining	11	1	2	0.0407627	0.549784	PstAZ2B11G00062
GO:0019725	cellular homeostasis	11	8	191	0.0409578	0.549784	PstAZ2B11G00004;PstAZ2B11G00062;PstAZ2B11G00072;PstAZ2B11G00246;PstAZ2B11G00410;PstAZ2B11G00413;PstAZ2B11G00761;PstAZ2B11G00770
GO:0000466	maturation of 5.8S rRNA from tricistronic rRNA transcript (SSU-rRNA, 5.8S rRNA, LSU-rRNA)	11	5	93	0.0413586	0.549784	PstAZ2B11G00185;PstAZ2B11G00370;PstAZ2B11G00374;PstAZ2B11G00659;PstAZ2B11G00703
GO:0090502	RNA phosphodiester bond hydrolysis, endonucleolytic	11	5	93	0.0413586	0.549784	PstAZ2B11G00185;PstAZ2B11G00370;PstAZ2B11G00374;PstAZ2B11G00659;PstAZ2B11G00703
GO:0042592	homeostatic process	11	10	263	0.0414004	0.549784	PstAZ2B11G00004;PstAZ2B11G00062;PstAZ2B11G00072;PstAZ2B11G00109;PstAZ2B11G00246;PstAZ2B11G00410;PstAZ2B11G00413;PstAZ2B11G00491;PstAZ2B11G00761;PstAZ2B11G00770
GO:1901879	regulation of protein depolymerization	11	2	16	0.0416715	0.549784	PstAZ2B11G00120;PstAZ2B11G00821
GO:0000460	maturation of 5.8S rRNA	11	5	94	0.0430013	0.554373	PstAZ2B11G00185;PstAZ2B11G00370;PstAZ2B11G00374;PstAZ2B11G00659;PstAZ2B11G00703
GO:2000113	negative regulation of cellular macromolecule biosynthetic process	11	11	303	0.0439442	0.554373	PstAZ2B11G00019;PstAZ2B11G00109;PstAZ2B11G00165;PstAZ2B11G00220;PstAZ2B11G00223;PstAZ2B11G00245;PstAZ2B11G00390;PstAZ2B11G00491;PstAZ2B11G00659;PstAZ2B11G00660;PstAZ2B11G00828
GO:0008361	regulation of cell size	11	3	39	0.0451378	0.554373	PstAZ2B11G00004;PstAZ2B11G00370;PstAZ2B11G00374
GO:0030004	cellular monovalent inorganic cation homeostasis	11	3	39	0.0451378	0.554373	PstAZ2B11G00410;PstAZ2B11G00413;PstAZ2B11G00761
GO:0006275	regulation of DNA replication	11	4	66	0.045796	0.554373	PstAZ2B11G00390;PstAZ2B11G00491;PstAZ2B11G00804;PstAZ2B11G00828
GO:0006892	post-Golgi vesicle-mediated transport	11	5	96	0.0464043	0.554373	PstAZ2B11G00043;PstAZ2B11G00410;PstAZ2B11G00413;PstAZ2B11G00553;PstAZ2B11G00782
GO:0001678	cellular glucose homeostasis	11	2	17	0.0466097	0.554373	PstAZ2B11G00004;PstAZ2B11G00062
GO:0033500	carbohydrate homeostasis	11	2	17	0.0466097	0.554373	PstAZ2B11G00004;PstAZ2B11G00062
GO:0042593	glucose homeostasis	11	2	17	0.0466097	0.554373	PstAZ2B11G00004;PstAZ2B11G00062
GO:0055067	monovalent inorganic cation homeostasis	11	3	40	0.0480957	0.554373	PstAZ2B11G00410;PstAZ2B11G00413;PstAZ2B11G00761
GO:0010558	negative regulation of macromolecule biosynthetic process	11	11	308	0.0485576	0.554373	PstAZ2B11G00019;PstAZ2B11G00109;PstAZ2B11G00165;PstAZ2B11G00220;PstAZ2B11G00223;PstAZ2B11G00245;PstAZ2B11G00390;PstAZ2B11G00491;PstAZ2B11G00659;PstAZ2B11G00660;PstAZ2B11G00828
The statistical significance GO enrichment analysis was performed using two-sided Fisher’s exact test with Benjamini–Hochberg (BH) correction for multiple comparisons. P < 0.05 was used as threshold to identify significant terms.

## Sheet: Supplementary Data 6
Supplementary Data 6 Primers used in this study.
Primers+A2:C74	Sequence 5' to 3'	Application
PstCCC1.1-F/PstCCC1.1Y300H-F	CCAGTCTGAGCTCAGCCATC	Amplification of the PstCCC1.1 and PstCCC1.1Y300H
PstCCC1.1-R/PstCCC1.1Y300H-R	CATTTCTTTTGACTCGTGAGCAG
PstCCC1.2-F/PstCCC1.2R82C,S86P,E109K-F	CTCGGACGGAGATGTGATTT	Amplification of the PstCCC1.2 and PstCCC1.2R82C,S86P,E109K
PstCCC1.2-R/PstCCC1.2R82C,S86P,E109K-R	CAAACCAACCAATGACTATGATG
PstCCC1.3-F/PstCCC1.3R306C,S310H,E333K-F	AGTCTCCCCTAAAAATCCATAAC	Amplification of the PstCCC1.3 and PstCCC1.3R306C,S310H,E333K
PstCCC1.3-R/PstCCC1.3R306C,S310H,E333K-R	GTGGATGGGAATGAGTATGAGG
qRT-PstCCC1.1-F	GCGCGCCTGGATGTAATTTT	qRT-PCR of PstCCC1.1 transcripts
qRT-PstCCC1.1-R	GCACAGGGGTTTGGTGGATA
qRT-PstCCC1.2-F	TCGAATCAGCACAGATCGCA	qRT-PCR of PstCCC1.2 transcripts
qRT-PstCCC1.2-R	GCTGCTCCACCCACGATAAT
qRT-PstCCC1.3-F	ACCGCCGGTCTCTCATCG	qRT-PCR of PstCCC1.3 transcripts
qRT-PstCCC1.3-R	TCACTCGGTCTCGGGTCG
qRT-Cyp51-F	TACACTTCAAGGGCCTGA	qRT-PCR of Cyp51 transcripts
qRT-Cyp51-R	CTTCCCTGTTATCTTCT
BMSV-PstCCC1.1-F	tagctgattaattaaGCCGTCCAGGAGTTATCCAG	Construction of pBMSV: PstCCC1.1
BMSV-PstCCC1.1-R	tagctgagcggccgcAACATCCACCGATGCCCATT
BMSV-PstCCC1.2-F	tagctgattaattaaGGGTAGCGAGTCCGTTAGAGC	Construction of pBMSV: PstCCC1.2
BMSV-PstCCC1.2-R	tagctgagcggccgcCAAGCCTTCGCCGAATTTCA
BMSV-PstCCC1.3-F	tagctgattaattaaGGAGGGATAGCTGATTAAT	Construction of pBMSV: PstCCC1.3
BMSV-PstCCC1.3-R	tagctgagcggccgcCCGATTCTACCCGAAGTAGTGC
BMSV-Cyp51-F	tagctgattaattaaTACACTTCAAGGGCCTGA	Construction of pBMSV: Cyp51
BMSV-Cyp51-R	tagctgagcggccgcCTTCCCTGTTATCTTCT
BMSV-GFP-F	tagctgattaattaaTCACCTACGGCGTGCAGTGC	Construction of pBMSV:GFP
BMSV-GFP-R	tagctgagcggccgcTCGAACTTCACCTCGGCGCG
DONR-PstCCC1.1-F	gtttgtacaaaaaagcaggctGCCGTCCAGGAGTTATCCAG	RNAi in wheat
DONR-PstCCC1.1-R	actttgtacaagaaagctgggtAACATCCACCGATGCCCATT
DONR-PstCCC1.2-F	gtttgtacaaaaaagcaggctGGGTAGCGAGTCCGTTAGAG
DONR-PstCCC1.2-R	actttgtacaagaaagctgggtCAAGCCTTCGCCGAATTTCA
DONR-PstCCC1.3-F	gtttgtacaaaaaagcaggctGGAGGGATAGCTGATTAAT
DONR-PstCCC1.3-R	actttgtacaagaaagctgggtCCGATTCTACCCGAAGTAGT
ZmUBI1P-F	CCTGTTGTTTGGTGTTACTTCTGCA	PCR of RNAi transgenic plants
GUSlinker-R	GCCGACGCGAAGCGGGTAGATATCA
Pdr195-PstCCC1.1/PstCCC1.1Y300H-F	ccgcgcggccgctcgagCCAGTCTGAGCTCAGCCATC	Overexpression in S. cerevisiae
Pdr195-PstCCC1.1/PstCCC1.1Y300H-R	ccgcgcggccgctcgagCATTTCTTTTGACTCGTGAGCAG
Pdr195-PstCCC1.2/PstCCC1.2R82C,S86P,E109K-F	tataccccagcctcgagCTCGGACGGAGATGTGATTT
Pdr195-PstCCC1.2/PstCCC1.2R82C,S86P,E109K-R	ccgcgcggccgctcgagCAAACCAACCAATGACTATGATG
Pdr195-PstCCC1.3/PstCCC1.3R306C,S310H,E333K-F	tataccccagcctcgagAGTCTCCCCTAAAAATCCATAAC
Pdr195-PstCCC1.3/PstCCC1.3R306C,S310H,E333K-R	ccgcgcggccgctcgagGTGGATGGGAATGAGTATGAGG
pDR195-GFP-F	cctcgacccagcctcgagATGGTGAGCAAGGGCGAGGA
pDR195-GFP-R	aagtccaaagctggatccTTACTTGTACAGCTCGTCCATG
pFL2-PstCCC1.1/PstCCC1.1Y300H-F	ctcatcaccatcaccatcactcgagCCAGTCTGAGCTCAGCCATC	Overexpression in F. graminearum
pFL2-PstCCC1.1/PstCCC1.1Y300H-R	caccaccccggtgaacagctcctcgAACATCCACCGATGCCCATT
pFL2-PstCCC1.2/PstCCC1.2R82C,S86P,E109K-F	ctcatcaccatcaccatcactcgagGGGTAGCGAGTCCGTTAGAGC
pFL2-PstCCC1.2/PstCCC1.2R82C,S86P,E109K-R	caccaccccggtgaacagctcctcgCATTTCTTTTGACTCGTGAGCAG
pFL2-PstCCC1.3/PstCCC1.3R306C,S310H,E333K-F	ctcatcaccatcaccatcactcgagAGTCTCCCCTAAAAATCCATAAC
pFL2-PstCCC1.3/PstCCC1.3R306C,S310H,E333K-R	caccaccccggtgaacagctcctcgGTGGATGGGAATGAGTATGAGG
pFL2-FgCCC1-C-F	ctcatcaccatcaccatcactcgagGACATGAGCGTCACGGCC
pFL2-FgCCC1-C-R	caccaccccggtgaacagctcctcgAACATCGCCCGAATCCAAC
pFL2-FgCCC1R181P,S185D-F	ctcatcaccatcaccatcactcgagGACATGAGCGTCACGGCC
pFL2-FgCCC1R181P,S185D-R	caccaccccggtgaacagctcctcgAACATCGCCCGAATCCAAC
qRT-pFL2CCC1.1/pFL2CCC1.1Y300H-F	GCGCGCCTGGATGTAAT	Validation of overexpression strains
qRT-pFL2CCC1.1/pFL2CCC1.1Y300H-R	GCACAGGGGTTTGGTGG
qRT-pFL2CCC1.2/pFL2CCC1.2R82C,S86P,E109K-F	AATCAGCACAGATCGCA
qRT-pFL2CCC1.2/pFL2CCC1.2R82C,S86P,E109K-R	TGCTCCACCCACGATAAT
qRT-pFL2CCC1.3/pFL2CCC1.3R306C,S310H,E333K-F	ACCGCCGGTCTCTCATCG
qRT-pFL2CCC1.3/PstCCC1.3R306C,S310H,E333K-R	TCACTCGGTCTCGGGTCG
qRT-pFL2-FgCCC1R181P,S185D-F	GCTGGTCTGGCAGAGCTCTT
qRT-pFL2-FgCCC1R181P,S185D-R	CAGTAGGATTCTTGCACAGCTC
qRT-FgActin-F	ATCCACGTCACCACTTTCAA
qRT-FgActin-R	TGCTTGGAGATCCACTTTG
FgCCC1-1F	CTCGTCAGATCACCTGGTTTG	Knockout of gene FgCCC1
FgCCC1-2R	TTGACCTCCACTAGCTCCAGCCAA gccgtgcgtcattgtgg
FgCCC1-3F	gaatagagtagatgcc GACCGCGGGTTCTTGGACGACTGT
FgCCC1-4R	GCACAATACTAGTGTCGCAATTC
FgCCC1-5F	CCAGAGCAACTATACTCCCTACG
FgCCC1-6R	ACCAATAATGCTTCGCGAAC
FgCCC1-7F	GTGGAACTCATGATCGCTGC
FgCCC1-8R	TCAAGAACACCGAGACTCGG
H850	TTCCTCCCTTTATTTCAGATTCAA
H852	ATGTTGGCGACCTCGTATTGG
H856F	GTCGATGCGACGCAATCGT
H855R	GCTGATCTGACCAGTTGC
HYG/F	GGCTTGGCTGGAGCTAGTGGAGGTCAA
HY/R	GTATTGACCGATTCCTTGCGGTCCGAA
YG/F	GATGTAGGAGGGCGTGGATATGTCCT
HYG/R	AACCCGCGGTCGGCATCTACTCTATTC
pMAL-PstCCC1.1/PstCCC1.1Y300H-F	atcgaaggtaggcatatgCCAGTCTGAGCTCAGCCATC	Protein purification
pMAL-PstCCC1.1/PstCCC1.1Y300H-R	aagcttgaattcggatccCATTTCTTTTGACTCGTGAGCAG
pSmart-PstCCC1.2/PstCCC1.2R82C,S86P,E109K-F	agggaaggatttcacatatgCTCGGACGGAGATGTGATTT
pSmart-PstCCC1.2/PstCCC1.2R82C,S86P,E109K-R	tgcagggaattcggatccCAAACCAACCAATGACTATGATG
pET28a-PstCCC1.3/PstCCC1.3R306C,S310H,E333K-F	caaatgggtcgcggatccAGTCTCCCCTAAAAATCCATAAC
pET28a-PstCCC1.3/PstCCC1.3R306C,S310H,E333K-R	gtggtggtggtgctcgagGTGGATGGGAATGAGTATGAGG
PstEF-qRT-F	TTCGCCGTCCGTGATATGAGACAA	qRT-PCR primer for Pst internal control gene PstEF
PstEF-qRT-R	ATGCGTATCATGGTGGTGGAGTGA
TaEF-qRT-F	TGGTGTCATCAAGCCTGGTATGGT	qRT-PCR primer for wheat internal control gene TaEF
TaEF-qRT-R	ACTCATGGTGCATCTCAACGGACT

## Sheet: Supplementary Data 7
Supplementary Data 7 Genes associated with cell death.
tracking_id	Function	tracking_id	T1/CK1	T2/CK2	T3/CK3	T4/CK4	T5/CK5
PstAZ2B07G00414	Promote	Hog1-8	0.142229	-0.0637804	-0.0495265	0.591535	-1.49922
PstAZ2B07G00536	Promote	Hog1-87	0.172897	-0.598834	0.0552251	0.421611	-0.727874
PstAZ2B18G00521	Promote	Hog1-9	-0.372802	-0.494418	-0.346558	0.516305	-14.6198
PstAZ2B05G00644	Promote	LPCAT1-1	-0.0208202	0.775219	0.51025	-0.61352	-0.85446
PstAZ2B12G00762	Promote	LPCAT1-2	-0.523656	-0.049965	0.529029	0.396623	-1.64246
PstAZ2B15G00326	Promote	LPCAT1-3	0.102287	0.560765	-0.16395	0.459542	1.85364
PstAZ2B13G00629	Promote	LPCAT1-4	0.00455674	-0.291741	-0.664678	-0.27169	-1.04468
PstAZ2B05G00157	Promote	NOXA1-1	-0.367974	-0.402987	0.0451028	0.174878	-10.9508
PstAZ2B18G00296	Promote	NOXA1-2	0.897739	-2.97724	-2.74286	0.101091	2.82244
PstAZ2B01G00207	Promote	NOXA1-3	0.0592513	-0.903479	-0.0271677	0.114308	-0.204104
PstAZ2B14G00497	Promote	NOXA1-4	-0.154163	-0.0272282	1.10619	0.207232	0.38781
PstAZ2B09G00247	Promote	NOXA1-5	-0.0187537	0.354374	0.873131	0.18054	-1.24923
PstAZ2B04G00396	Promote	SLC7A11-1	0.225468	0.710884	0.0804503	0.30472	-11.6055
PstAZ2B02G00053	Promote	SLC7A11-2	1.46114	-8.00316	9.16808	-0.371912	-1.10348
PstAZ2B08G00392	Promote	SLC7A11-3	0.272632	-0.848786	-1.62358	-1.55467	0.47315
PstAZ2B10G00276	Promote	SLC7A11-4	-9.02355	1.77861	-0.205906	0	-6.07162
PstAZ2B05G00947	Promote	SLC7A11-5	10.9064	-0.226199	-1.45181	-1.92151	2.01423
PstAZ2B01G00172	Promote	SLC7A11-6	-8.74951	0	0	0	-13.7096
PstAZ2B16G00066	Promote	SOD-1	2.34987	1.19598	-0.56453	0.235007	-0.382171
PstAZ2B04G01003	Promote	SOD-2	0.248487	-1.92392	-1.56423	-0.893828	2.96333
PstAZ2B04G00979	Promote	SOD-3	-11.4639	2.24655	0.960505	3.54855	-13.4224
PstAZ2B06G00883	Promote	TPX2	-0.628939	-11.3375	0.888115	0.523554	0.314265
PstAZ2B07G00442	Promote	YAP1	0.48924	-9.55835	-1.47032	-0.354583	-10.5026
PstAZ2B05G00302	Promote	YWHAE-1	-0.248654	0.518392	0.0491094	-0.0824227	-0.652586
PstAZ2B06G00393	Promote	YWHAE-2	0.357076	0.673222	-0.212523	-0.245557	-0.699333
PstAZ2B17G00609	Promote	CAMK2B-1	-0.795632	0.0254426	-0.288454	0.548367	-0.456147
PstAZ2B06G00534	Promote	CAMK2B-10	1.83028	0.869751	-1.05834	-0.0660967	-11.9263
PstAZ2B05G00532	Promote	CAMK2B-107	1.16724	-0.51658	0.335089	1.02578	1.39867
PstAZ2B01G00693	Promote	CAMK2B-11	-0.088285	-1.19275	0.140065	0.256196	-13.516
PstAZ2B10G00675	Promote	CAMK2B-110	1.81795	0.126273	-0.969684	-0.220285	0.500121
PstAZ2B07G00541	Promote	CAMK2B-111	0.52275	0.142352	0.219878	0.120444	-0.772162
PstAZ2B05G00960	Promote	CAMK2B-12	0.263658	0.939014	0.805137	-0.288685	-12.1505
PstAZ2B05G00745	Promote	CAMK2B-13	1.09005	0	0.792499	-0.713609	-10.0785
PstAZ2B06G00681	Promote	CAMK2B-14	-0.332741	0.829513	0.3547	0.120596	-0.200645
PstAZ2B01G00290	Promote	CAMK2B-15	0.129974	-0.516676	-0.648848	-0.193933	-2.05036
PstAZ2B09G00713	Promote	CAMK2B-16	1.2844	1.14447	-0.0477201	-0.18916	-1.3
PstAZ2B10G00247	Promote	CAMK2B-17	1.14542	-0.0164418	-0.517296	0.154073	-0.69654
PstAZ2B04G00415	Promote	CAMK2B-18	0.711704	0.882054	0.782013	0.553367	0.569106
PstAZ2B01G00251	Promote	CAMK2B-19	0.650751	-0.0149437	0.464459	0.375543	-0.688512
PstAZ2B17G00016	Promote	CAMK2B-2	-0.645908	-0.421829	-0.363563	0.467858	0.277639
PstAZ2B11G00744	Promote	CAMK2B-20	0.279584	-0.907421	-0.0564745	-0.35444	-0.300019
PstAZ2B02G00700	Promote	CAMK2B-21	0.106097	1.11888	0.521683	0.279979	-0.484839
PstAZ2B18G00348	Promote	CAMK2B-22	0	0	0	0	-4.00486
PstAZ2B08G01024	Promote	CAMK2B-23	0.373516	-10.1483	0.306225	0.0564128	1.14321
PstAZ2B17G00032	Promote	CAMK2B-24	0.819856	1.25762	-0.441848	0.0845062	-0.841465
PstAZ2B17G00358	Promote	CAMK2B-25	0.56999	0.246438	-0.420306	0.858716	-11.1333
PstAZ2B08G01015	Promote	CAMK2B-26	-0.473253	0.575292	-0.606091	0.607037	-0.756043
PstAZ2B16G00471	Promote	CAMK2B-27	2.18187	0.985538	-0.508602	0.448989	1.16327
PstAZ2B15G00071	Promote	CAMK2B-29	0.68167	0.383504	-0.430704	0.941481	-11.3538
PstAZ2B09G00023	Promote	CAMK2B-30	-0.39921	-0.377373	-0.389817	0.196576	-0.0147278
PstAZ2B01G01044	Promote	CAMK2B-31	1.28266	0.257406	-0.195488	-0.809987	-0.410079
PstAZ2B03G00264	Promote	CAMK2B-33	0.488371	-1.13413	-2.30021	-1.00318	1.74238
PstAZ2B03G00513	Promote	CAMK2B-34	-0.2067	-0.872661	0.165704	0.856979	1.16519
PstAZ2B18G00406	Promote	CAMK2B-35	-0.566778	0.507943	0.479288	-0.697019	-1.76017
PstAZ2B14G00514	Promote	CAMK2B-36	0.961441	0.724285	-0.728833	1.1025	-0.821354
PstAZ2B07G00287	Promote	CAMK2B-37	-0.754758	0.567773	-0.499632	0.764992	-11.5416
PstAZ2B10G00391	Promote	CAMK2B-38	0.433539	-0.371763	0.119839	0.639734	-0.976736
PstAZ2B10G00743	Promote	CAMK2B-39	0	0	0	0.826941	-12.6742
PstAZ2B08G00730	Promote	CAMK2B-4	-0.510839	-0.0810463	0.385722	0.263683	0.409454
PstAZ2B17G00476	Promote	CAMK2B-40	0	0	0	4.67228	-14.0924
PstAZ2B02G00464	Promote	CAMK2B-41	-0.518032	0.36698	-0.15921	-0.284417	-1.89924
PstAZ2B17G00479	Promote	CAMK2B-42	-3.57591	-11.2978	-0.618515	0.197139	0
PstAZ2B15G00241	Promote	CAMK2B-43	-1.22584	0.108295	0.250749	0.273015	0.47411
PstAZ2B03G00813	Promote	CAMK2B-44	-0.227808	0.303672	0.637297	-0.261025	-0.776614
PstAZ2B09G00795	Promote	CAMK2B-45	-0.583418	-0.744245	0.0444283	0.224536	0.588777
PstAZ2B12G00375	Promote	CAMK2B-46	1.85804	-0.450316	0.303198	-0.136818	-1.91635
PstAZ2B07G00364	Promote	CAMK2B-47	0	2.21381	3.58266	-0.934745	-8.74745
PstAZ2B09G00298	Promote	CAMK2B-48	0.125818	0.570705	0.255076	-0.48566	-0.0745618
PstAZ2B03G00538	Promote	CAMK2B-49	-0.406553	0.687618	0.0174435	-0.228392	-1.32656
PstAZ2B10G00115	Promote	CAMK2B-5	-1.59462	-0.233121	0.0975185	-0.381963	-13.2293
PstAZ2B01G00323	Promote	ACSL4-1	0.127706	-0.620916	0.325057	0.989357	-0.256692
PstAZ2B02G00409	Promote	ACSL4-2	1.23611	0.642513	0.73392	0.81608	-2.14178
PstAZ2B07G00263	Promote	ACSL4-3	0.54968	-9.75145	-2.49596	1.67476	-9.39873
PstAZ2B02G00199	Promote	ACSL4-4	-0.161659	0.279061	0.180883	0.371124	-13.0378
PstAZ2B11G00515	Promote	ACSL4-5	-0.502633	-7.62738	0	-6.99309	-8.12219
PstAZ2B04G00754	Promote	ACSL4-6	2.50849	4.2416	-2.01314	0.217417	-10.7776
PstAZ2B13G00006	Promote	ACSL4-7	-0.350585	-0.84087	-0.0788646	-0.670663	0.211926
PstAZ2B17G00567	Promote	ACSL4-8	-6.61943	-6.09286	0.261051	5.0097	-8.86365
PstAZ2B12G00004	Promote	GSH1	0.524805	0.422608	0.293282	-0.0523811	-12.5379
PstAZ2B07G00857	Promote	HMX1-1	0.784745	-3.97757	-2.14808	-0.934679	0.274181
PstAZ2B01G00743	Promote	HMX1-2	-0.430757	-7.91331	-0.649172	0.590123	-13.3637
PstAZ2B08G01021	Promote	Hog1-1	-0.0329195	-0.317048	0.258296	0.176796	-0.346011
PstAZ2B05G00337	Promote	Hog1-10	0	0	-5.60694	3.76768	2.68027
PstAZ2B11G00025	Promote	Hog1-101	0.682969	1.56342	0.222132	0.496328	1.0249
PstAZ2B11G00684	Promote	Hog1-103	0	0	0	2.80516	-10.7565
PstAZ2B04G00691	Promote	Hog1-11	-11.3988	0	10.8886	-9.20417	-11.4801
PstAZ2B08G00788	Promote	Hog1-111	0	0	-8.39899	-9.41382	-8.32743
PstAZ2B08G00038	Promote	Hog1-12	0.281693	0.229953	-0.108182	0.473948	0.336046
PstAZ2B15G00503	Promote	Hog1-13	-0.418305	-0.655206	0.346056	0.384188	0.278006
PstAZ2B01G00888	Promote	Hog1-14	-0.689227	-0.164963	0.757913	0.771035	-12.8905
PstAZ2B11G00794	Promote	Hog1-15	-1.62931	-0.188563	-0.181217	0.672616	0.104703
PstAZ2B10G00700	Promote	Hog1-16	1.11822	-0.0478259	0.435004	0.349557	0.364815
PstAZ2B06G00590	Promote	Hog1-17	0	0	0	0	-8.53728
PstAZ2B07G00398	Promote	Hog1-18	0	0	0	-8.40514	-7.28245
PstAZ2B13G00098	Promote	Hog1-19	0.692408	0.712757	-0.307746	0.413105	-1.15444
PstAZ2B04G00139	Promote	Hog1-2	0.374098	0.595724	0.266217	0.537463	-0.822354
PstAZ2B08G00130	Promote	Hog1-20	1.2026	1.42409	-1.58269	0.816542	0.744803
PstAZ2B13G00356	Promote	Hog1-22	0.31168	-0.70335	0.472785	0.0592861	-11.5575
PstAZ2B18G00113	Promote	Hog1-23	11.6994	-10.3904	-7.30613	0	0.915847
PstAZ2B07G00684	Promote	Hog1-3	-0.564297	-0.888134	-0.915814	-0.330133	-11.3221
PstAZ2B07G00399	Promote	Hog1-4	0	0	0	0	-6.51767
PstAZ2B02G01053	Promote	Hog1-5	0.600751	0.375546	-0.219526	-0.117914	-13.659
PstAZ2B11G00760	Promote	Hog1-56	0	0	0	9.4917	0
PstAZ2B16G00480	Promote	Hog1-6	-0.749594	1.02658	-0.15142	-0.259762	-12.5399
PstAZ2B04G00137	Promote	Hog1-7	0.267441	-0.0513823	0.296412	0.613747	-0.490625
PstAZ2B01G00872	Inhibition	FET3-11	7.91663	8.20227	0	0	6.45471
PstAZ2B16G00513	Inhibition	HAPX-1	0	0	0	0	6.59287
PstAZ2B11G00020	Inhibition	FET3-6	0	0	0	0	8.18583
PstAZ2B04G00444	Inhibition	HAPX-5	0	0	0	0	9.09188
PstAZ2B12G00082	Inhibition	FET3-3	0	0	0	0	10.3856
PstAZ2B03G00529	Inhibition	FET3-5	-8.13734	0	6.94358	0	0
PstAZ2B12G00022	Inhibition	FET3-12	-11.5379	0	0	10.0576	11.3458
PstAZ2B04G00788	Inhibition	FET3-8	0	0	0.268909	5.05318	10.5007
PstAZ2B01G00879	Inhibition	FET3-9	0	0	-7.72917	6.41832	6.8151
PstAZ2B10G00205	Inhibition	HAPX-4	0	0	-7.98217	0	0
PstAZ2B12G00021	Inhibition	FET3-10	-0.193477	8.07577	1.19794	9.01024	11.3118
PstAZ2B12G00064	Inhibition	FET3-2	-7.77687	0	-9.11176	7.5953	11.302
PstAZ2B08G00634	Inhibition	ZDHC8-7	-0.460312	0.126523	1.91843	0.0719102	11.8391
PstAZ2B02G00146	Inhibition	ZDHC8-1	-0.992559	0.242871	-7.3226	-1.37923	-2.14614
PstAZ2B06G00740	Inhibition	ZDHC8-2	-0.457362	0.380437	1.1333	-0.804736	0.939704
PstAZ2B07G00868	Inhibition	FSP1-2	0.35012	-0.997635	-0.351396	-0.198206	1.8525
PstAZ2B12G00020	Inhibition	FET3-4	1.54503	7.58638	-3.8902	-2.58464	0.365897
PstAZ2B02G00097	Inhibition	HAPX-8	0.873787	0.21389	-0.360727	-0.0312492	1.89368
PstAZ2B02G00725	Inhibition	ZDHC8-6	0.552764	11.4058	0.849308	0.424048	-0.494194
PstAZ2B11G00444	Inhibition	ZDHC8-8	0.776161	-1.65391	0.255026	-0.320757	0.577783
PstAZ2B04G00633	Inhibition	HAPX-2	2.77493	-0.891543	-0.0366878	-0.608475	0.335264
PstAZ2B01G00319	Inhibition	GCH1	0.410175	-1.17344	0.558811	0.994527	0.258356
PstAZ2B17G00472	Inhibition	FSP1-4	-0.730341	-0.470084	-1.12785	-1.00915	-0.402021
PstAZ2B08G00701	Inhibition	ZDHC8-5	0.51839	-0.498212	0.853043	-0.0918413	-0.938601
PstAZ2B18G00495	Inhibition	ZDHC8-3	0.217067	2.19503	-0.204	-1.30634	-0.360784
PstAZ2B15G00389	Inhibition	FET3-7	-0.098838	-0.293722	0.786515	-1.73818	-0.995266
PstAZ2B09G00118	Inhibition	ZDHC8-4	1.08501	-0.685777	0.193834	0.00246842	0.137896
PstAZ2B11G00651	Inhibition	HAPX-6	2.12008	-0.699217	-0.628557	-0.491119	0.617073
PstAZ2B04G00194	Inhibition	FET3-1	-0.999381	2.51045	2.9627	9.85035	-5.49794
PstAZ2B06G00881	Inhibition	MBOAT1	0.956364	-0.540937	1.01309	1.01018	0.571118
PstAZ2B09G00067	Inhibition	FSP1-3	0.21618	0.0189848	-0.0685678	0.499983	1.30291
PstAZ2B04G01052	Inhibition	FSP1-1	-1.47952	-1.4398	-0.625954	-1.1967	-0.560852
PstAZ2B11G00650	Inhibition	HAPX-7	0.778637	-1.28791	-1.20402	-0.162485	-0.847943
PstAZ2B16G00464	Inhibition	GPX4	-0.511996	1.76745	0.475803	-0.812733	-0.908107
PstAZ2B18G00104	Inhibition	HAPX-3	0.125573	-0.676088	-0.298366	-1.14108	0.133314
