# Supplementary material for: Vacuolar iron transporters mediate resistance to triadimefon in plant pathogenic fungi
Source: Nat Commun. 2026 May 6;17:6379. doi: 10.1038/s41467-026-72157-6 (PMC13376413; doi:10.1038/s41467-026-72157-6)
Supplement: Supplementary file 6 — Source data [file 41467_2026_72157_MOESM6_ESM.xlsx]

## Sheet: Fig_2
Fig.2b Silencing efficiency of PstCCC1.1, PstCCC1.2, and PstCCC1.3 in the RNAi plants after Pst inoculation.
Treatment								Avrg	SD	Significance(alpha = 0.05 subset)			Sum of squares	Degree of freedom	Mean square	F	P Value
Relative expression	Fielder	1	1	1	1	1	1	1	0	a		Between groups	2.284	3	0.7613	986.619	0.0001
	CCC1.1	0.314	0.289	0.339	0.257	0.216	0.298	0.2855	0.0435557	b		Within the group	0.0154	20	0.0008
	CCC1.2	0.287	0.256	0.318	0.304	0.292	0.316	0.2955	0.0229935	b		Total	2.2994	23
	CCC1.3	0.273	0.245	0.301	0.291	0.266	0.316	0.282	0.025706	b
Fig.2c Biomass quantification of Pst isolate YQ324 on RNAi plants under treatments with Tri, Tri + Fe, and Tri + Fe + BPS for 7 days.
Treatment								Avrg	SD	Significance(alpha = 0.05 subset)			Sum of squares	Degree of freedom	Mean square	F	P Value
Control	Fielder	0.941	0.978	0.904	0.935	0.916	0.953	0.937833	0.0263925	a		Between groups	0.0027	3	0.0009	1.079	0.3806
	CCC1.1	0.897	0.922	0.872	0.925	0.966	0.884	0.911	0.0340235	a		Within the group	0.0166	20	0.0008
	CCC1.2	0.905	0.936	0.874	0.921	0.951	0.891	0.913	0.0286566	a		Total	0.0193	23
	CCC1.3	0.918	0.945	0.891	0.925	0.954	0.896	0.9215	0.0253515	a			Sum of squares	Degree of freedom	Mean square	F	P Value
Tri	Fielder	0.732	0.762	0.702	0.698	0.704	0.739	0.722833	0.0256314	a		Between groups	0.9517	3	0.3172	14.871	0.0001
	CCC1.1	0.322	0.338	0.286	0.304	0.298	0.29	0.306333	0.0200167	b		Within the group	0.5973	28	0.0213
	CCC1.2	0.241	0.268	0.214	0.287	0.316	0.258	0.264	0.0355359	b		Total	1.5491	31
	CCC1.3	0.222	0.247	0.227	0.217	0.241	0.293	0.241167	0.027831	b			Sum of squares	Degree of freedom	Mean square	F	P Value
Tri + Fe	Fielder	0.274	0.285	0.264	0.257	0.258	0.277	0.269167	0.0112679	a		Between groups	0.0563	3	0.0188	4.325	0.0126
	CCC1.1	0.197	0.173	0.189	0.163	0.151	0.198	0.1785	0.0192847	b		Within the group	0.1215	28	0.0043
	CCC1.2	0.161	0.152	0.157	0.144	0.153	0.152	0.153167	0.00570672	b		Total	0.1778	31
	CCC1.3	0.145	0.155	0.153	0.16	0.155	0.151	0.153167	0.00499667	b			Sum of squares	Degree of freedom	Mean square	F	P Value
Tri + Fe + BPS	Fielder	0.847	0.855	0.83	0.842	0.839	0.842	0.8425	0.00831264	a		Between groups	0.7004	3	0.2335	1584.97	0.0001
	CCC1.1	0.475	0.487	0.491	0.469	0.465	0.476	0.477167	0.0100879	b		Within the group	0.0029	20	0.0001
	CCC1.2	0.399	0.452	0.435	0.438	0.455	0.431	0.435	0.0200499	c		Total	0.7033	23
	CCC1.3	0.439	0.438	0.439	0.442	0.437	0.43	0.4375	0.00403733	c
Fig.2d Comparison of the half-maximal effective concentration (EC50) values of Tri, Teb, Hex, and Flu for Pst isolate on the RNAi plants.
Treatment								Avrg	SD	Significance (alpha = 0.05 subset)			Sum of squares	Degree of freedom	Mean square	F	P Value
Tri	Fielder	0.715	0.734	0.728	0.773	0.725	0.768	0.7405	0.0240894	a		Between groups	0.6909	3	0.2303	132.416	0.0001
	CCC1.1	0.347	0.449	0.481	0.455	0.426	0.457	0.435833	0.04694	b		Within the group	0.0348	20	0.0017
	CCC1.2	0.278	0.278	0.297	0.293	0.356	0.388	0.315	0.0459478	b		Total	0.7257	23
	CCC1.3	0.247	0.349	0.381	0.355	0.326	0.357	0.335833	0.04694	b			Sum of squares	Degree of freedom	Mean square	F	P Value
Teb	Fielder	0.452	0.473	0.487	0.465	0.478	0.491	0.474333	0.0144176	a		Between groups	0.7004	3	0.2335	1584.97	0.0001
	CCC1.1	0.145	0.228	0.187	0.215	0.169	0.252	0.199333	0.0396619	b		Within the group	0.0029	20	0.0001
	CCC1.2	0.151	0.224	0.191	0.212	0.173	0.247	0.199667	0.0350409	b		Total	0.7033	23
	CCC1.3	0.148	0.226	0.185	0.217	0.171	0.249	0.199333	0.0377712	b			Sum of squares	Degree of freedom	Mean square	F	P Value
Hex	Fielder	0.681	0.736	0.725	0.714	0.703	0.692	0.7085	0.0205791	a		Between groups	0.7792	3	0.2597	193.946	0.0001
	CCC1.1	0.234	0.315	0.278	0.327	0.256	0.342	0.292	0.0426849	b		Within the group	0.0268	20	0.0013
	CCC1.2	0.241	0.308	0.283	0.321	0.262	0.336	0.291833	0.0363726	b		Total	0.806	23
	CCC1.3	0.238	0.312	0.276	0.324	0.259	0.339	0.291333	0.0397274	b			Sum of squares	Degree of freedom	Mean square	F	P Value
Flu	Fielder	0.283	0.342	0.315	0.367	0.298	0.389	0.332333	0.0410349	a		Between groups	0	3	0	0.001	0.9999
	CCC1.1	0.287	0.338	0.319	0.362	0.302	0.385	0.332167	0.0369833	a		Within the group	0.3347	28	0.012
	CCC1.2	0.285	0.341	0.317	0.365	0.301	0.387	0.332667	0.0389547	a		Total	0.3348	31
	CCC1.3	0.289	0.339	0.321	0.363	0.304	0.382	0.333	0.035378	a
Fig.2e Total iron content in Pst hyphae collected from RNAi plants treated with Tri, Tri + Fe, or Tri + Fe + BPS + BPS for 7 days, as determined by ICP-MS.
Treatment																				Avrg	SD	Significance(alpha = 0.05 subset)			Sum of squares	Degree of freedom	Mean square	F	P Value
Control	Fielder	72.345	69.54	77.21	74.678	70.88	76.54	73.124	71.35	75.62	73.987	72.31	74.55	72.876	73.65	73.65	74.231	69.31	77.54	73.5217	2.3655	a		Between groups	11.2203	3	3.7401	0.792	0.5025
	CCC1.1	72.578	69.88	76.25	74.421	70.12	75.58	73.378	71.35	75.24	73.724	72.83	74.55	73.052	73.54	73.17	74.245	69.88	76.1	73.3271	1.99374	a		Within the group	321.12	68	4.7224
	CCC1.2	72.467	68.54	77.25	74.532	76.58	69.85	73.256	70.34	75.68	73.845	74.35	71.43	72.964	72.54	73.83	74.118	73.65	73.88	73.2834	2.23016	a		Total	332.341	71
	CCC1.3	72.612	70.15	78.65	74.389	71.54	77.89	73.491	72.85	76.66	73.663	73.54	75.31	73.128	74.54	74.05	74.074	75.88	74.37	74.2659	2.08444	a			Sum of squares	Degree of freedom	Mean square	F	P Value
Tri	Fielder	74.823	72.99	79.88	76.145	73.65	78.65	75.267	74.05	77.3	75.934	75.42	76.21	74.956	76.87	76.05	76.231	72.01	79.83	75.9037	2.12555	a		Between groups	0.7943	3	0.2648	0.069	0.9764
	CCC1.1	74.915	73.05	79.83	76.082	72.46	78.55	75.348	73.33	77.55	75.872	74.17	76.25	75.124	75.88	75.17	76.128	72.46	78.85	75.6122	2.12004	a		Within the group	262.192	68	3.8558
	CCC1.2	74.867	72.58	79.64	76.034	73.54	78.77	75.419	74.62	77.13	75.786	75.31	76.47	75.238	75.55	75.46	76.095	78.31	73.24	75.7811	1.83738	a		Total	262.986	71
	CCC1.3	74.892	72.31	79.47	76.107	73.54	78.88	75.372	74.61	77.1	75.823	75.42	76.47	75.186	75.54	75.21	76.072	73.85	77.21	75.7257	1.74225	a			Sum of squares	Degree of freedom	Mean square	F	P Value
Tri + Fe	Fielder	83.245	82.85	89.48	87.156	83.54	88.54	85.327	84.25	87.62	86.894	85.88	86.47	84.127	85.41	85.37	88.035	82.88	89.1	85.8986	2.14463	a		Between groups	0.9488	3	0.3163	0.08	0.9704
	CCC1.1	83.418	82.47	89.13	87.042	83.64	88.55	85.483	84.37	87.46	86.725	85.47	86.21	84.356	85.16	85.64	87.876	85.61	84.34	85.7194	1.82365	a		Within the group	267.367	68	3.9319
	CCC1.2	83.572	82.63	89.99	86.934	83.68	89.47	85.619	84.55	88.14	86.582	85.21	87.66	84.491	86.21	85.37	87.725	85.24	85.71	86.0435	2.00492	a		Total	268.315	71
	CCC1.3	83.326	82.69	89.74	87.128	83.54	88.04	85.394	84.75	87.36	86.837	85.47	86.31	84.268	85.61	85.21	87.945	88.36	84.3	85.9043	1.94468	a			Sum of squares	Degree of freedom	Mean square	F	P Value
Tri + Fe + BPS	Fielder	59.234	57.24	66.34	63.845	58.63	65.21	61.127	59.64	64.33	62.783	60.15	63.88	60.456	61.47	62.45	64.128	62.54	62.3	61.9863	2.44123	a		Between groups	0.0524	3	0.0175	0.003	0.9998
	CCC1.1	59.418	57.98	66.31	63.726	58.68	65.14	61.352	59.86	64.34	62.645	60.55	63.54	60.582	61.37	62.05	64.034	62.33	62.05	61.9976	2.26596	a		Within the group	416.344	68	6.1227
	CCC1.2	59.327	57.89	66.05	63.892	58.36	65.31	61.278	64.64	59.31	62.734	60.24	63.47	60.619	61.05	62.58	63.956	63.88	62.26	62.047	2.41665	a		Total	416.397	71
	CCC1.3	59.485	57.88	66.87	63.768	58.14	65.47	61.423	59.87	64.32	62.687	58.47	63.47	60.534	59.14	62.55	64.082	63.88	64.75	62.0438	2.74887	a
Fig.2f The cytosolic iron content in Pst hyphae collected from RNAi plants treated with Tri, Tri + Fe, or Tri + Fe + BPS + BPS for 7 days, as determined by ICP-MS.
Treatment																				Avrg	SD	Significance(alpha = 0.05 subset)			Sum of squares	Degree of freedom	Mean square	F	P Value
Control	Fielder	39.25	29.09	29.3	39.14	29.7	29.9	39.29	30.3	30.6	39.89	30.86	31.5	39.12	31.9	32.2	39.26	32.4	32.6	33.6833	4.2271	a		Between groups	4.0205	3	1.3402	0.141	0.9349
	CCC1.1	34.58	32.8	33	36.24	33.1	33.2	35.14	33.4	33.6	36.47	33.8	34.1	32.48	34.3	34.4	37.11	34.6	35	34.2956	1.31137	a		Within the group	644.896	68	9.4838
	CCC1.2	39.24	29.1	29.5	39.05	29.7	30.1	39.15	30.4	30.8	39.58	31.2	31.7	39.24	32.1	32.2	39.47	32.5	32.6	33.7572	4.14648	a		Total	648.917	71
	CCC1.3	31.55	32.9	33.1	36.54	33.2	33.3	33.21	33.5	33.7	34.56	33.9	34.2	34.21	34.4	34.6	33.59	34.8	35.2	33.9144	1.07409	a			Sum of squares	Degree of freedom	Mean square	F	P Value
Tri	Fielder	45.25	43.22	42.66	45.88	42.54	48.54	47.96	43.88	43.87	47.53	42.65	42.15	46.58	48.52	45.67	45.39	47.65	45.37	45.295	2.17585	c		Between groups	0.7943	3	0.2648	0.069	0.9764
	CCC1.1	57.59	54.26	62.1	60.58	55.88	61.35	58.25	56.21	60.47	61.85	55.84	59.31	59.47	57.03	60.15	58.03	55.84	59.1	58.5172	2.3351	b		Within the group	262.192	68	3.8558
	CCC1.2	61.26	68.57	62.11	63.55	66.35	65.47	63.47	62.18	62.05	65.21	68.1	64.33	61.37	61.24	61.89	62.58	65.35	62.47	63.7528	2.297	a		Total	262.986	71
	CCC1.3	64.87	62.47	67.54	61.26	65.44	68.02	61.73	61.35	64.57	63.14	64.56	63.55	62.74	62.47	62.06	60.7	68.01	61.54	63.6678	2.34964	a			Sum of squares	Degree of freedom	Mean square	F	P Value
Tri + Fe	Fielder	58.85	56.64	64.52	59.62	57.31	63.24	61.54	58.55	62.1	58.21	59.05	61.33	62.34	60.55	60.14	61.83	56.58	63.25	60.3139	2.36783	c		Between groups	2492.55	3	830.851	146.986	0.0001
	CCC1.1	70.85	66.25	74.31	72.33	67.24	73.55	70.83	68.21	72.1	71.58	69.05	71.44	70.61	70.1	70.45	69.85	66.31	73.58	70.48	2.37237	b		Within the group	384.377	68	5.6526
	CCC1.2	74.05	71.25	79.5	72.39	72.85	78.54	75.8	73.55	77.2	74.21	74.54	76.21	73.54	75.2	75.16	71.04	71.36	78.54	74.7183	2.55867	a		Total	2876.93	71
	CCC1.3	72.37	71.25	78.88	73.69	72.34	77.55	74.24	73.62	76.58	76.59	74.54	75.36	74.33	75.64	75.5	72.1	77.82	72.36	74.7089	2.19747	a			Sum of squares	Degree of freedom	Mean square	F	P Value
Tri + Fe + BPS	Fielder	37.36	33.84	39.21	36.22	34.54	38.54	35.81	35.21	37.65	36.76	36.24	36.21	35.29	33.84	39.05	37.05	34.58	38.21	36.4228	1.69377	c		Between groups	3390.79	3	1130.26	231.47	0.0001
	CCC1.1	49.08	46.54	54.88	51.83	47.85	53.33	51.65	48.62	52.5	50	49.85	51.33	51.37	50.25	50.36	49.05	46.11	53.89	50.4717	2.39598	b		Within the group	332.042	68	4.883
	CCC1.2	52.91	48.62	56.68	53.85	49.64	55.03	51.66	50.24	54.88	51.47	51.35	53.87	52.47	52.64	52.99	51	56.88	56.36	52.9189	2.40431	a		Total	3722.83	71
	CCC1.3	51.63	48.65	56.37	52.47	49.65	55.21	52.49	50.12	54.36	53.03	51.36	53.55	52.64	52.65	52.88	52.41	56.15	56.88	52.9167	2.26751	a
	Graphs plotted using the Python Seaborn library

## Sheet: Fig_3
Fig.3b Silencing efficiency assay of Cyp51 in the Pst-inoculated host induced gene silencing (HIGS) plants.
Time					Avrg	SD	Significance(alpha = 0.05 subset)
24 h	BSMV:γ	1	1	1	1	0	a
	BSMV:Cyp51	0.6341	0.6125	0.5837	0.6101	0.0252856	b			Sum of squares	Degree of freedom	Mean square	F	P Value			Sum of squares	Degree of freedom	Mean square	F	P Value			Sum of squares	Degree of freedom	Mean square	F	P Value
48 h	BSMV:γ	1	1	1	1	0	a		Between groups	0.228	1	0.228	713.316	0.0001		Between groups	0.217	1	0.217	771.729	0.0001		Between groups	0.2097	1	0.2097	925.214	0.0001
	BSMV:Cyp51	0.6457	0.614	0.5993	0.619667	0.0237134	b		Within the group	0.0013	4	0.0003				Within the group	0.0011	4	0.0003				Within the group	0.0009	4	0.0002
72 h	BSMV:γ	1	1	1	1	0	a		Total	0.2293	5					Total	0.2181	5					Total	0.2106	5
	BSMV:Cyp51	0.6311	0.6445	0.6028	0.626133	0.021289	b
Fig.2c The biomass of sensitive (Gui1-2), low-resistant (YQ324), and moderately resistant (GS-44) isolates was assessed following inoculation onto non-silenced (BSMV:γ) or Cyp51-silenced (BSMV:Cyp51) wheat plants, with or without subsequent 10 µg/mL Tri treatment.
	Isolate				Avrg	SD	Significance(alpha = 0.05 subset)			Sum of squares	Degree of freedom	Mean square	F	P Value			Sum of squares	Degree of freedom	Mean square	F	P Value
BSMV:Cyp51	S	0.837	0.852	0.868	0.852333	0.0155027	a		Between groups	0	2	0	0.002	0.9984		Between groups	0.1443	2	0.0721	4.801	0.0294
	MR	0.838	0.853	0.867	0.852667	0.0145029	a		Within the group	0.0013	6	0.0002				Within the group	0.1803	12	0.015
	LR	0.839	0.851	0.866	0.852	0.0135277	a		Total	0.0013	8					Total	0.3246	14
BSMV:γ + Tri	S	0.158	0.183	0.196	0.179	0.0193132	c
	MR	0.793	0.826	0.841	0.82	0.0245561	a			Sum of squares	Degree of freedom	Mean square	F	P Value
	LR	0.652	0.678	0.695	0.675	0.0216564	b		Between groups	0.6779	2	0.339	703.725	0.0001
BSMV:Cyp51 + Tri	S	0.062	0.085	0.107	0.0846667	0.0225019	b		Within the group	0.0029	6	0.0005
	MR	0.338	0.352	0.367	0.352333	0.0145029	a		Total	0.6808	8
	LR	0.325	0.341	0.356	0.340667	0.0155027	a
Fig.4d Concurrent analysis of ergosterol biosynthesis in Pst isolates following Cyp51 silencing and triadimefon treatment.
	Isolate													Avrg	SD	Significance(alpha = 0.05 subset)			Sum of squares	Degree of freedom	Mean square	F	P Value			Sum of squares	Degree of freedom	Mean square	F	P Value
BSMV:γ	S	0.598	0.612	0.627	0.541	0.621	0.555	0.614	0.567	0.605	0.577	0.598	0.587	0.591833	0.027028	a		Between groups	0	2	0	0.025	0.9754		Between groups	0.0539	2	0.027	80.981	0.0001
	MR	0.599	0.613	0.628	0.532	0.615	0.558	0.618	0.605	0.587	0.561	0.578	0.591	0.590417	0.0287132	a		Within the group	0.0257	33	0.0008				Within the group	0.011	33	0.0003
	LR	0.601	0.614	0.625	0.548	0.628	0.557	0.617	0.569	0.607	0.578	0.598	0.574	0.593	0.0270252	a		Total	0.0258	35					Total	0.0649	35
BSMV:Cyp51	S	0.458	0.467	0.478	0.428	0.488	0.435	0.477	0.445	0.462	0.455	0.45	0.458	0.458417	0.0176504	a
	MR	0.459	0.468	0.477	0.42	0.477	0.435	0.47	0.441	0.428	0.457	0.461	0.42	0.451083	0.0213391	a			Sum of squares	Degree of freedom	Mean square	F	P Value			Sum of squares	Degree of freedom	Mean square	F	P Value
	LR	0.461	0.469	0.475	0.421	0.487	0.436	0.475	0.445	0.468	0.451	0.462	0.441	0.457583	0.0191238	a		Between groups	0.0005	2	0.0002	0.592	0.559		Between groups	0.082	2	0.041	134.543	0.0001
BSMV:γ + Tri	S	0.245	0.256	0.268	0.221	0.274	0.234	0.264	0.241	0.254	0.264	0.244	0.211	0.248	0.0192023	b		Within the group	0.013	33	0.0004				Within the group	0.0101	33	0.0003
	MR	0.312	0.324	0.331	0.314	0.357	0.354	0.327	0.333	0.315	0.354	0.304	0.341	0.3305	0.0179266	a		Total	0.0135	35					Total	0.0921	35
	LR	0.218	0.249	0.262	0.234	0.267	0.244	0.255	0.231	0.247	0.259	0.233	0.274	0.24775	0.0165975	b
BSMV:Cyp51 + Tri	S	0.124	0.136	0.148	0.111	0.154	0.122	0.14	0.133	0.13	0.152	0.113	0.127	0.1325	0.0141839	b
	MR	0.212	0.225	0.231	0.214	0.255	0.247	0.261	0.214	0.223	0.254	0.236	0.228	0.233333	0.0172381	a
	LR	0.118	0.129	0.142	0.155	0.127	0.158	0.112	0.103	0.142	0.115	0.147	0.133	0.13175	0.0175558	b
Fig.4e Concurrent analysis of cytosolic iron content in Pst isolates following Cyp51 silencing and triadimefon treatment.
	Isolate													Avrg	SD	Significance(alpha = 0.05 subset)			Sum of squares	Degree of freedom	Mean square	F	P Value			Sum of squares	Degree of freedom	Mean square	F	P Value
BSMV:γ	S	33.245	34.128	34.867	30.24	37.55	31.26	36.58	32.55	35.84	33.64	34.21	34.24	34.0292	2.08787	a		Between groups	0.3295	2	0.1648	0.04	0.9606		Between groups	5155.51	2	2577.75	480.964	0.0001
	MR	33.285	34.163	34.834	30.57	37.01	31.24	36.55	32.74	35.1	33.24	34.69	33.24	33.8885	1.91782	a		Within the group	135.106	33	4.0941				Within the group	176.865	33	5.3596
	LR	33.318	34.095	34.792	30.78	37.54	31.24	36.58	32.1	35.47	33.84	34.01	35.68	34.1204	2.0609	a		Total	135.436	35					Total	5332.37	35
BSMV:Cyp51	S	34.285	35.172	35.891	30.25	37.88	31.14	36.54	32.04	35.04	33.47	34.17	36.01	34.324	2.27221	a
	MR	34.318	35.206	35.867	30.27	37.01	36.58	32.11	33.87	34.01	35.84	31.11	36.48	34.3893	2.2224	a			Sum of squares	Degree of freedom	Mean square	F	P Value			Sum of squares	Degree of freedom	Mean square	F	P Value
	LR	34.352	35.138	35.824	30.25	37.11	32.58	36.04	33.55	35.87	34.21	36.14	33.87	34.5778	1.88274	a		Between groups	0.4147	2	0.2073	0.046	0.9555		Between groups	3184.89	2	1592.44	324.56	0.0001
BSMV:γ + Tri	S	67.825	68.634	69.417	62.88	71	63.45	64.57	70.12	65.88	69.17	66.14	68.15	67.2697	2.65538	a		Within the group	150.115	33	4.5489				Within the group	161.913	33	4.9065
	MR	37.845	38.692	39.274	37.88	41.35	40.25	36.88	42.15	40.18	41.55	35.02	36.24	38.9426	2.2477	c		Total	150.53	35					Total	3346.8	35
	LR	47.932	48.726	49.358	43.21	48.55	44.21	47.65	45.88	46.58	44.33	47.21	45.31	46.5788	1.99345	b
BSMV:Cyp51 + Tri	S	75.624	76.832	77.415	71.2	76.55	72.86	75.55	73.21	74.05	73.88	76.21	78.11	75.1243	2.08052	a
	MR	54.935	56.728	57.384	52.01	59.68	51.21	56.88	53.47	57.21	54.33	53.47	54.1	55.1173	2.48769	b
	LR	55.327	56.841	57.692	52.1	58.11	53.47	57.12	54.55	56.02	55.51	52.1	53.87	55.2258	2.05024	b
	Graphs plotted using the Python Seaborn library

## Sheet: Fig_4
Fig.4b Analysis of Fe content in cytosolic on the SD-U and treatment media (SD-U + 20 mM FeSO4, SD-U + 10 μg/mg triadimefon and SD-U + 20 mM FeSO4+100 μg/mg triadimefon).
Treatnent	Isolate				Avrg	SD	Significance(alpha = 0.05 subset)
SD-U	BY4741 + pDR195	45.22	42.57	47.87	45.22	2.65	a
	ΔScCCC1 + pDR195	43.55	41.514	45.586	43.55	2.036	a
	ΔScCCC1 + CCC1.1-Pdr195	44.35	42.326	46.374	44.35	2.024	a				Sum of squares	Degree of freedom	Mean square	F	P Value
	ΔScCCC1 + CCC1.1Y300H-pDR195	43.87	41.843	45.897	43.87	2.027	a			Between groups	8.9217	7	1.2745	0.246	0.9662
	ΔScCCC1 + CCC1.2-pDR195	43.247	41.218	45.276	43.247	2.029	a			Within the group	82.8856	16	5.1803
	ΔScCCC1 + CCC1.2R82C,S86P,E109K-Pdr195	44.68	42.43	46.93	44.68	2.25	a			Total	91.8072	23
	ΔScCCC1 + CCC1.3-pDR195	44.58	41.7	47.46	44.58	2.88	a
	ΔScCCC1 + CCC1.3R306C,S310P,E333K-Pdr195	43.87	41.73	46.01	43.87	2.14	a
20 mM Fe	BY4741 + pDR195	40.35	38.26	42.44	40.35	2.09	e
	ΔScCCC1 + pDR195	94.79	90.44	99.14	94.79	4.35	a				Sum of squares	Degree of freedom	Mean square	F	P Value
	ΔScCCC1 + CCC1.1-Pdr195	77.22	74.01	80.43	77.22	3.21	b			Between groups	7690.96	7	1098.71	114.671	0.0001
	ΔScCCC1 + CCC1.1Y300H-pDR195	76.87	73.74	80	76.87	3.13	b			Within the group	153.302	16	9.5814
	ΔScCCC1 + CCC1.2-pDR195	66.34	64.02	68.66	66.34	2.32	c			Total	7844.26	23
	ΔScCCC1 + CCC1.2R82C,S86P,E109K-Pdr195	53.35	49.71	56.99	53.35	3.64	d
	ΔScCCC1 + CCC1.3-pDR195	50.93	47.83	54.03	50.93	3.1	d
	ΔScCCC1 + CCC1.3R306C,S310P,E333K-Pdr195	43.11	40.87	45.35	43.11	2.24	e
10 μg/mL Tri	BY4741 + pDR195	36.88	37.5	36.05	36.81	0.72753	e				Sum of squares	Degree of freedom	Mean square	F	P Value
	ΔScCCC1 + pDR195	60.27	61.58	61.87	61.24	0.852467	a			Between groups	1535.19	7	219.313	325.065	0.0001
	ΔScCCC1 + CCC1.1-Pdr195	55.24	54.31	54.3	54.6167	0.539846	b			Within the group	10.7948	16	0.6747
	ΔScCCC1 + CCC1.1Y300H-pDR195	54.89	53.24	55.01	54.38	0.98909	b			Total	1545.99	23
	ΔScCCC1 + CCC1.2-pDR195	49.37	48.31	49.24	48.9733	0.578129	c
	ΔScCCC1 + CCC1.2R82C,S86P,E109K-Pdr195	44.36	45.37	44.15	44.6267	0.652253	d
	ΔScCCC1 + CCC1.3-pDR195	45.69	43.98	45.66	45.11	0.978724	d
	ΔScCCC1 + CCC1.3R306C,S310P,E333K-Pdr195	37.11	38.94	37.05	37.7	1.07429	e				Sum of squares	Degree of freedom	Mean square	F	P Value
20 mM Fe + 10 μg/mL Tri	BY4741 + pDR195	65.87	63.37	68.37	65.87	2.5	e			Between groups	12929.2	7	1847.03	168.393	0.0001
	ΔScCCC1 + pDR195	135.32	130.2	140.44	135.32	5.12	a			Within the group	175.497	16	10.9686
	ΔScCCC1 + CCC1.1-Pdr195	105.31	102.1	108.52	105.31	3.21	b			Total	13104.7	23
	ΔScCCC1 + CCC1.1Y300H-pDR195	103.33	100.21	106.45	103.33	3.12	b
	ΔScCCC1 + CCC1.2-pDR195	87.25	83.41	91.09	87.25	3.84	c
	ΔScCCC1 + CCC1.2R82C,S86P,E109K-Pdr195	75.54	72.42	78.66	75.54	3.12	d
	ΔScCCC1 + CCC1.3-pDR195	71.31	69.01	73.61	71.31	2.3	d
	ΔScCCC1 + CCC1.3R306C,S310P,E333K-Pdr195	63.24	60.9	65.58	63.24	2.34	e
Fig.4c Analysis of Fe content in vacuolar on the SD-U and treatment media (SD-U + 20 mM FeSO4, SD-U + 10 μg/mg triadimefon and SD-U + 20 mM FeSO4+100 μg/mg triadimefon).
Treatnent	Isolate				Avrg	SD	Significance(alpha = 0.05 subset)
SD-U	BY4741 + pDR195	8.5342	9.2351	8.8721	8.88047	0.350525	a
	ΔScCCC1 + pDR195	9.3782	8.5091	8.7741	8.88713	0.445439	a
	ΔScCCC1 + CCC1.1-Pdr195	9.1266	8.9305	8.355	8.80403	0.401045	a				Sum of squares	Degree of freedom	Mean square	F	P Value
	ΔScCCC1 + CCC1.1Y300H-pDR195	8.8879	9.2051	8.3654	8.81947	0.424012	a			Between groups	0.0322	7	0.0046	0.035	0.9999
	ΔScCCC1 + CCC1.2-pDR195	8.8761	8.6231	9.0551	8.85143	0.217054	a			Within the group	2.0775	16	0.1298
	ΔScCCC1 + CCC1.2R82C,S86P,E109K-Pdr195	8.6607	8.5211	9.1543	8.7787	0.332684	a			Total	2.1097	23
	ΔScCCC1 + CCC1.3-pDR195	8.5879	8.9442	9.0771	8.86973	0.252959	a
	ΔScCCC1 + CCC1.3R306C,S310P,E333K-Pdr195	9.2583	8.4961	8.7054	8.81993	0.393796	a
20 mM Fe	BY4741 + pDR195	36.3524	31.0541	32.8394	33.4153	2.69569	a
	ΔScCCC1 + pDR195	11.5785	13.2987	13.6994	12.8589	1.12678	e				Sum of squares	Degree of freedom	Mean square	F	P Value
	ΔScCCC1 + CCC1.1-Pdr195	18.8574	18.2871	19.8511	18.9985	0.791494	d			Between groups	1139.32	7	162.759	97.434	0.0001
	ΔScCCC1 + CCC1.1Y300H-pDR195	19.2581	19.3879	17.8847	18.8436	0.832935	d			Within the group	26.7273	16	1.6705
	ΔScCCC1 + CCC1.2-pDR195	24.3587	25.0665	23.8747	24.4333	0.599392	c			Total	1166.04	23
	ΔScCCC1 + CCC1.2R82C,S86P,E109K-Pdr195	28.8357	27.3695	27.8841	28.0298	0.743875	b
	ΔScCCC1 + CCC1.3-pDR195	29.0335	28.1051	27.5417	28.2268	0.753305	b
	ΔScCCC1 + CCC1.3R306C,S310P,E333K-Pdr195	32.6258	32.2587	34.8876	33.2574	1.42371	a
10 μg/mL Tri	BY4741 + pDR195	25.364	24.368	27.317	25.683	1.50016	a				Sum of squares	Degree of freedom	Mean square	F	P Value
	ΔScCCC1 + pDR195	10.254	10.541	9.987	10.2607	0.27706	e			Between groups	726.291	7	103.756	124.581	0.0001
	ΔScCCC1 + CCC1.1-Pdr195	14.521	13.21	12.527	13.4193	1.01335	d			Within the group	13.3255	16	0.8328
	ΔScCCC1 + CCC1.1Y300H-pDR195	14.259	14.573	12.025	13.619	1.38934	d			Total	739.617	23
	ΔScCCC1 + CCC1.2-pDR195	17.205	17.589	17.694	17.496	0.257424	c
	ΔScCCC1 + CCC1.2R82C,S86P,E109K-Pdr195	20.369	20.587	21.334	20.7633	0.506089	b
	ΔScCCC1 + CCC1.3-pDR195	21.587	20.04	21.111	20.9127	0.792341	b
	ΔScCCC1 + CCC1.3R306C,S310P,E333K-Pdr195	26.505	26.851	25.585	26.3137	0.654328	a
20 mM Fe + 10 μg/mL Tri	BY4741 + pDR195	39.2883	36.5427	38.8731	38.2347	1.47995	a
	ΔScCCC1 + pDR195	12.8361	12.7629	10.2003	11.9331	1.5011	e				Sum of squares	Degree of freedom	Mean square	F	P Value
	ΔScCCC1 + CCC1.1-Pdr195	19.8731	19.3231	16.5872	18.5945	1.75996	d			Between groups	1900.69	7	271.527	122.543	0.0001
	ΔScCCC1 + CCC1.1Y300H-pDR195	17.8358	19.2875	20.3132	19.1455	1.24479	d			Within the group	35.4522	16	2.2158
	ΔScCCC1 + CCC1.2-pDR195	27.8761	27.8359	25.0537	26.9219	1.61803	c			Total	1936.14	23
	ΔScCCC1 + CCC1.2R82C,S86P,E109K-Pdr195	30.8547	31.4107	32.0579	31.4411	0.602176	b
	ΔScCCC1 + CCC1.3-pDR195	34.251	31.5528	30.8715	32.2251	1.78725	b
	ΔScCCC1 + CCC1.3R306C,S310P,E333K-Pdr195	35.2412	37.8544	38.0513	37.049	1.56866	a
Fig.4d Yeast growth curves monitored by OD600 measurements under the SD-U medium from 18 to 36 hpi.
Time	Isolate				Avrg	SD	Significance(alpha = 0.05 subset)
18 h	BY4741 + pDR195	0.624	0.643	0.601	0.622667	0.0210317	a
	ΔScCCC1 + pDR195	0.52	0.587	0.524	0.543667	0.037581	b				Sum of squares	Degree of freedom	Mean square	F	P Value
	ΔScCCC1 + CCC1.1-Pdr195	0.53	0.514	0.552	0.532	0.0190788	b			Between groups	0.0217	7	0.0031	5.846	0.0017
	ΔScCCC1 + CCC1.1Y300H-pDR195	0.52	0.501	0.544	0.521667	0.0215484	b			Within the group	0.0085	16	0.0005
	ΔScCCC1 + CCC1.2-pDR195	0.54	0.522	0.563	0.541667	0.0205508	b			Total	0.0302	23
	ΔScCCC1 + CCC1.2R82C,S86P,E109K-Pdr195	0.53	0.511	0.557	0.532667	0.0231157	b
	ΔScCCC1 + CCC1.3-pDR195	0.53	0.512	0.558	0.533333	0.0231805	b
	ΔScCCC1 + CCC1.3R306C,S310P,E333K-Pdr195	0.54	0.524	0.53	0.531333	0.0080829	b
21 h	BY4741 + pDR195	0.65	0.638	0.674	0.654	0.0183303	a
	ΔScCCC1 + pDR195	0.53	0.537	0.53	0.532333	0.00404145	b				Sum of squares	Degree of freedom	Mean square	F	P Value
	ΔScCCC1 + CCC1.1-Pdr195	0.54	0.521	0.563	0.541333	0.0210317	b			Between groups	0.0398	7	0.0057	15.917	0.0001
	ΔScCCC1 + CCC1.1Y300H-pDR195	0.53	0.511	0.555	0.532	0.0220681	b			Within the group	0.0057	16	0.0004
	ΔScCCC1 + CCC1.2-pDR195	0.55	0.531	0.575	0.552	0.0220681	b			Total	0.0455	23
	ΔScCCC1 + CCC1.2R82C,S86P,E109K-Pdr195	0.54	0.521	0.567	0.542667	0.0231157	b
	ΔScCCC1 + CCC1.3-pDR195	0.52	0.501	0.544	0.521667	0.0215484	b
	ΔScCCC1 + CCC1.3R306C,S310P,E333K-Pdr195	0.53	0.511	0.52	0.520333	0.00950438	b
24 h	BY4741 + pDR195	0.99	0.983	0.997	0.99	0.007	a
	ΔScCCC1 + pDR195	0.98	0.985	0.963	0.976	0.0115326	a				Sum of squares	Degree of freedom	Mean square	F	P Value
	ΔScCCC1 + CCC1.1-Pdr195	0.98	0.951	0.945	0.958667	0.0187172	a			Between groups	0.0046	7	0.0007	0.796	0.6016
	ΔScCCC1 + CCC1.1Y300H-pDR195	0.99	0.985	0.957	0.977333	0.0177858	a			Within the group	0.0133	16	0.0008
	ΔScCCC1 + CCC1.2-pDR195	0.95	0.914	0.983	0.949	0.0345109	a			Total	0.0179	23
	ΔScCCC1 + CCC1.2R82C,S86P,E109K-Pdr195	0.91	0.997	0.983	0.963333	0.0467155	a
	ΔScCCC1 + CCC1.3-pDR195	0.92	0.994	0.927	0.947	0.0408534	a
	ΔScCCC1 + CCC1.3R306C,S310P,E333K-Pdr195	0.99	0.984	0.94	0.971333	0.0273008	a
27 h	BY4741 + pDR195	1.4	1.452	1.414	1.422	0.0269072	a
	ΔScCCC1 + pDR195	1.41	1.412	1.37	1.39733	0.0236925	a				Sum of squares	Degree of freedom	Mean square	F	P Value
	ΔScCCC1 + CCC1.1-Pdr195	1.42	1.403	1.349	1.39067	0.037072	a			Between groups	0.0036	7	0.0005	0.474	0.8396
	ΔScCCC1 + CCC1.1Y300H-pDR195	1.35	1.432	1.378	1.38667	0.0416813	a			Within the group	0.0174	16	0.0011
	ΔScCCC1 + CCC1.2-pDR195	1.37	1.453	1.394	1.40567	0.0427122	a			Total	0.021	23
	ΔScCCC1 + CCC1.2R82C,S86P,E109K-Pdr195	1.38	1.465	1.4	1.415	0.044441	a
	ΔScCCC1 + CCC1.3-pDR195	1.4	1.425	1.428	1.41767	0.0153731	a
	ΔScCCC1 + CCC1.3R306C,S310P,E333K-Pdr195	1.41	1.398	1.43	1.41267	0.0161658	a
30 h	BY4741 + pDR195	1.72	1.725	1.72	1.72167	0.00288675	a
	ΔScCCC1 + pDR195	1.69	1.694	1.671	1.685	0.0122882	a				Sum of squares	Degree of freedom	Mean square	F	P Value
	ΔScCCC1 + CCC1.1-Pdr195	1.65	1.732	1.677	1.68633	0.0417892	a			Between groups	0.0039	7	0.0006	0.428	0.8706
	ΔScCCC1 + CCC1.1Y300H-pDR195	1.69	1.671	1.712	1.691	0.0205183	a			Within the group	0.0209	16	0.0013
	ΔScCCC1 + CCC1.2-pDR195	1.711	1.698	1.69	1.69967	0.0105987	a			Total	0.0248	23
	ΔScCCC1 + CCC1.2R82C,S86P,E109K-Pdr195	1.687	1.667	1.745	1.69967	0.0405134	a
	ΔScCCC1 + CCC1.3-pDR195	1.714	1.637	1.757	1.70267	0.0607975	a
	ΔScCCC1 + CCC1.3R306C,S310P,E333K-Pdr195	1.698	1.777	1.68	1.71833	0.0515978	a
33 h	BY4741 + pDR195	1.94	1.947	1.941	1.94267	0.00378594	a				Sum of squares	Degree of freedom	Mean square	F	P Value
	ΔScCCC1 + pDR195	1.91	1.912	1.915	1.91233	0.00251661	a			Between groups	0.0034	7	0.0005	1.475	0.245
	ΔScCCC1 + CCC1.1-Pdr195	1.92	1.9	1.941	1.92033	0.020502	a			Within the group	0.0053	16	0.0003
	ΔScCCC1 + CCC1.1Y300H-pDR195	1.94	1.92	1.966	1.942	0.0230651	a			Total	0.0088	23
	ΔScCCC1 + CCC1.2-pDR195	1.91	1.897	1.935	1.914	0.0193132	a
	ΔScCCC1 + CCC1.2R82C,S86P,E109K-Pdr195	1.93	1.911	1.954	1.93167	0.0215484	a
	ΔScCCC1 + CCC1.3-pDR195	1.94	1.923	1.967	1.94333	0.0221886	a
	ΔScCCC1 + CCC1.3R306C,S310P,E333K-Pdr195	1.93	1.912	1.95	1.93067	0.0190088	a
36 h	BY4741 + pDR195	2.15	2.155	2.15	2.15167	0.00288675	a
	ΔScCCC1 + pDR195	2.133	2.134	2.137	2.13467	0.00208167	a				Sum of squares	Degree of freedom	Mean square	F	P Value
	ΔScCCC1 + CCC1.1-Pdr195	2.13	2.154	2.157	2.147	0.0147986	a			Between groups	0.0007	7	0.0001	0.64	0.717
	ΔScCCC1 + CCC1.1Y300H-pDR195	2.15	2.131	2.17	2.15033	0.0195021	a			Within the group	0.0024	16	0.0002
	ΔScCCC1 + CCC1.2-pDR195	2.15	2.149	2.151	2.15	0.001	a			Total	0.0031	23
	ΔScCCC1 + CCC1.2R82C,S86P,E109K-Pdr195	2.15	2.137	2.165	2.15067	0.0140119	a
	ΔScCCC1 + CCC1.3-pDR195	2.15	2.144	2.158	2.15067	0.00702377	a
	ΔScCCC1 + CCC1.3R306C,S310P,E333K-Pdr195	2.15	2.133	2.17	2.151	0.0185203	a
Fig.4e Yeast growth curves monitored by OD600 measurements under the SD-U with 20 μM FeSO₄ from 18 to 36 hpi.
Time	Isolate				Avrg	SD	Significance(alpha = 0.05 subset)
18 h	BY4741 + pDR195	0.42	0.411	0.431	0.420667	0.0100167	a
	ΔScCCC1 + pDR195	0.21	0.2	0.26	0.223333	0.0321455	b				Sum of squares	Degree of freedom	Mean square	F	P Value
	ΔScCCC1 + CCC1.1-Pdr195	0.4	0.413	0.395	0.402667	0.00929157	a			Between groups	0.1004	7	0.0143	61.35	0.0001
	ΔScCCC1 + CCC1.1Y300H-pDR195	0.41	0.4	0.425	0.411667	0.0125831	a			Within the group	0.0037	16	0.0002
	ΔScCCC1 + CCC1.2-pDR195	0.41	0.4	0.421	0.410333	0.010504	a			Total	0.1042	23
	ΔScCCC1 + CCC1.2R82C,S86P,E109K-Pdr195	0.42	0.413	0.435	0.422667	0.0112398	a
	ΔScCCC1 + CCC1.3-pDR195	0.42	0.411	0.437	0.422667	0.0132035	a
	ΔScCCC1 + CCC1.3R306C,S310P,E333K-Pdr195	0.43	0.422	0.44	0.430667	0.0090185	a
21 h	BY4741 + pDR195	0.49	0.476	0.471	0.479	0.00984886	a
	ΔScCCC1 + pDR195	0.29	0.287	0.301	0.292667	0.00737111	c				Sum of squares	Degree of freedom	Mean square	F	P Value
	ΔScCCC1 + CCC1.1-Pdr195	0.34	0.325	0.366	0.343667	0.0207445	b			Between groups	0.1335	7	0.0191	55.01	0.0001
	ΔScCCC1 + CCC1.1Y300H-pDR195	0.35	0.335	0.374	0.353	0.0196723	b			Within the group	0.0055	16	0.0003
	ΔScCCC1 + CCC1.2-pDR195	0.46	0.441	0.487	0.462667	0.0231157	a			Total	0.1391	23
	ΔScCCC1 + CCC1.2R82C,S86P,E109K-Pdr195	0.47	0.458	0.499	0.475667	0.0210792	a
	ΔScCCC1 + CCC1.3-pDR195	0.48	0.475	0.513	0.489333	0.0206478	a
	ΔScCCC1 + CCC1.3R306C,S310P,E333K-Pdr195	0.47	0.489	0.51	0.489667	0.0200083	a
24 h	BY4741 + pDR195	0.52	0.512	0.534	0.522	0.0111355	b
	ΔScCCC1 + pDR195	0.31	0.3	0.328	0.312667	0.0141892	e				Sum of squares	Degree of freedom	Mean square	F	P Value
	ΔScCCC1 + CCC1.1-Pdr195	0.35	0.341	0.367	0.352667	0.0132035	d			Between groups	0.185	7	0.0264	118.051	0.0001
	ΔScCCC1 + CCC1.1Y300H-pDR195	0.36	0.344	0.387	0.363667	0.0217332	d			Within the group	0.0036	16	0.0002
	ΔScCCC1 + CCC1.2-pDR195	0.41	0.395	0.431	0.412	0.0180831	c			Total	0.1886	23
	ΔScCCC1 + CCC1.2R82C,S86P,E109K-Pdr195	0.5	0.498	0.518	0.505333	0.0110151	b
	ΔScCCC1 + CCC1.3-pDR195	0.51	0.5	0.534	0.514667	0.0174738	b
	ΔScCCC1 + CCC1.3R306C,S310P,E333K-Pdr195	0.56	0.554	0.57	0.561333	0.0080829	a
27 h	BY4741 + pDR195	0.81	0.798	0.831	0.813	0.0167033	a
	ΔScCCC1 + pDR195	0.34	0.335	0.355	0.343333	0.0104083	e
	ΔScCCC1 + CCC1.1-Pdr195	0.44	0.432	0.455	0.442333	0.0116762	d				Sum of squares	Degree of freedom	Mean square	F	P Value
	ΔScCCC1 + CCC1.1Y300H-pDR195	0.45	0.441	0.467	0.452667	0.0132035	d			Between groups	0.6881	7	0.0983	539.154	0.0001
	ΔScCCC1 + CCC1.2-pDR195	0.53	0.521	0.544	0.531667	0.0115902	c			Within the group	0.0029	16	0.0002
	ΔScCCC1 + CCC1.2R82C,S86P,E109K-Pdr195	0.69	0.677	0.715	0.694	0.0193132	b			Total	0.6911	23
	ΔScCCC1 + CCC1.3-pDR195	0.71	0.713	0.715	0.712667	0.00251661	b
	ΔScCCC1 + CCC1.3R306C,S310P,E333K-Pdr195	0.81	0.799	0.83	0.813	0.0157162	a
30 h	BY4741 + pDR195	0.92	0.897	0.954	0.923667	0.0286764	a
	ΔScCCC1 + pDR195	0.39	0.387	0.405	0.394	0.00964365	e
	ΔScCCC1 + CCC1.1-Pdr195	0.55	0.541	0.561	0.550667	0.0100167	d				Sum of squares	Degree of freedom	Mean square	F	P Value
	ΔScCCC1 + CCC1.1Y300H-pDR195	0.56	0.557	0.571	0.562667	0.00737111	d			Between groups	0.7517	7	0.1074	374.811	0.0001
	ΔScCCC1 + CCC1.2-pDR195	0.69	0.687	0.701	0.692667	0.00737111	c			Within the group	0.0046	16	0.0003
	ΔScCCC1 + CCC1.2R82C,S86P,E109K-Pdr195	0.78	0.768	0.805	0.784333	0.0188768	b			Total	0.7563	23
	ΔScCCC1 + CCC1.3-pDR195	0.807	0.784	0.824	0.805	0.0200749	b
	ΔScCCC1 + CCC1.3R306C,S310P,E333K-Pdr195	0.93	0.895	0.93	0.918333	0.0202073	a
33 h	BY4741 + pDR195	1.26	1.233	1.29	1.261	0.0285132	a
	ΔScCCC1 + pDR195	0.44	0.435	0.458	0.444333	0.0120968	e
	ΔScCCC1 + CCC1.1-Pdr195	0.59	0.574	0.617	0.593667	0.0217332	d				Sum of squares	Degree of freedom	Mean square	F	P Value
	ΔScCCC1 + CCC1.1Y300H-pDR195	0.6	0.597	0.611	0.602667	0.00737111	d			Between groups	1.8669	7	0.2667	647.658	0.0001
	ΔScCCC1 + CCC1.2-pDR195	0.78	0.762	0.8	0.780667	0.0190088	c			Within the group	0.0066	16	0.0004
	ΔScCCC1 + CCC1.2R82C,S86P,E109K-Pdr195	0.88	0.865	0.904	0.883	0.0196723	b			Total	1.8735	23
	ΔScCCC1 + CCC1.3-pDR195	0.91	0.895	0.934	0.913	0.0196723	b
	ΔScCCC1 + CCC1.3R306C,S310P,E333K-Pdr195	1.27	1.233	1.22	1.241	0.0259422	a
36 h	BY4741 + pDR195	1.63	1.614	1.655	1.633	0.020664	a
	ΔScCCC1 + pDR195	0.52	0.514	0.533	0.522333	0.00971253	f
	ΔScCCC1 + CCC1.1-Pdr195	0.64	0.623	0.668	0.643667	0.022723	e				Sum of squares	Degree of freedom	Mean square	F	P Value
	ΔScCCC1 + CCC1.1Y300H-pDR195	0.838	0.824	0.841	0.834333	0.00907377	d			Between groups	4.2165	7	0.6024	1749.54	0.0001
	ΔScCCC1 + CCC1.2-pDR195	1	0.981	1.025	1.002	0.0220681	c			Within the group	0.0055	16	0.0003
	ΔScCCC1 + CCC1.2R82C,S86P,E109K-Pdr195	1.45	1.433	1.47	1.451	0.0185203	b			Total	4.222	23
	ΔScCCC1 + CCC1.3-pDR195	1.439	1.411	1.455	1.435	0.0222711	b
	ΔScCCC1 + CCC1.3R306C,S310P,E333K-Pdr195	1.61	1.645	1.63	1.62833	0.0175594	a
Fig.4f Yeast growth curves monitored by OD600 measurements under the SD-U with 100 μg/mL triadimefon from 18 to 36 hpi.
Time	Isolate				Avrg	SD	Significance(alpha = 0.05 subset)
18 h	BY4741 + pDR195	0.385	0.391	0.394	0.39	0.00458258	a
	ΔScCCC1 + pDR195	0.151	0.143	0.149	0.147667	0.00416333	b				Sum of squares	Degree of freedom	Mean square	F	P Value
	ΔScCCC1 + CCC1.1-Pdr195	0.387	0.374	0.381	0.380667	0.00650641	a			Between groups	0.1465	7	0.0209	501.236	0.0001
	ΔScCCC1 + CCC1.1Y300H-pDR195	0.376	0.391	0.375	0.380667	0.00896289	a			Within the group	0.0007	16	0
	ΔScCCC1 + CCC1.2-pDR195	0.384	0.38	0.381	0.381667	0.00208167	a			Total	0.1472	23
	ΔScCCC1 + CCC1.2R82C,S86P,E109K-Pdr195	0.375	0.391	0.381	0.382333	0.0080829	a
	ΔScCCC1 + CCC1.3-pDR195	0.387	0.374	0.39	0.383667	0.0085049	a
	ΔScCCC1 + CCC1.3R306C,S310P,E333K-Pdr195	0.381	0.392	0.388	0.387	0.00556776	a
21 h	BY4741 + pDR195	0.421	0.443	0.451	0.438333	0.0155349	a
	ΔScCCC1 + pDR195	0.171	0.168	0.181	0.173333	0.00680686	c
	ΔScCCC1 + CCC1.1-Pdr195	0.391	0.394	0.392	0.392333	0.00152753	b				Sum of squares	Degree of freedom	Mean square	F	P Value
	ΔScCCC1 + CCC1.1Y300H-pDR195	0.39	0.395	0.391	0.392	0.00264575	b			Between groups	0.1519	7	0.0217	258.655	0.0001
	ΔScCCC1 + CCC1.2-pDR195	0.395	0.391	0.392	0.392667	0.00208167	b			Within the group	0.0013	16	0.0001
	ΔScCCC1 + CCC1.2R82C,S86P,E109K-Pdr195	0.39	0.394	0.392	0.392	0.002	b			Total	0.1532	23
	ΔScCCC1 + CCC1.3-pDR195	0.394	0.391	0.395	0.393333	0.00208167	b
	ΔScCCC1 + CCC1.3R306C,S310P,E333K-Pdr195	0.441	0.423	0.461	0.441667	0.0190088	a
24 h	BY4741 + pDR195	0.582	0.595	0.594	0.590333	0.00723418	a
	ΔScCCC1 + pDR195	0.197	0.195	0.194	0.195333	0.00152753	e
	ΔScCCC1 + CCC1.1-Pdr195	0.432	0.441	0.433	0.435333	0.00493288	d
	ΔScCCC1 + CCC1.1Y300H-pDR195	0.435	0.443	0.444	0.440667	0.00493288	d				Sum of squares	Degree of freedom	Mean square	F	P Value
	ΔScCCC1 + CCC1.2-pDR195	0.485	0.471	0.463	0.473	0.0111355	c			Between groups	0.3404	7	0.0486	743.942	0.0001
	ΔScCCC1 + CCC1.2R82C,S86P,E109K-Pdr195	0.513	0.522	0.535	0.523333	0.0110604	b			Within the group	0.001	16	0.0001
	ΔScCCC1 + CCC1.3-pDR195	0.533	0.511	0.532	0.525333	0.0124231	b			Total	0.3415	23
	ΔScCCC1 + CCC1.3R306C,S310P,E333K-Pdr195	0.598	0.59	0.597	0.595	0.0043589	a
27 h	BY4741 + pDR195	0.713	0.724	0.734	0.723667	0.010504	a
	ΔScCCC1 + pDR195	0.211	0.214	0.221	0.215333	0.0051316	e
	ΔScCCC1 + CCC1.1-Pdr195	0.501	0.512	0.517	0.51	0.00818535	d				Sum of squares	Degree of freedom	Mean square	F	P Value
	ΔScCCC1 + CCC1.1Y300H-pDR195	0.515	0.505	0.512	0.510667	0.0051316	d			Between groups	0.5688	7	0.0813	1593.17	0.0001
	ΔScCCC1 + CCC1.2-pDR195	0.572	0.574	0.573	0.573	0.001	c			Within the group	0.0008	16	0.0001
	ΔScCCC1 + CCC1.2R82C,S86P,E109K-Pdr195	0.624	0.633	0.62	0.625667	0.00665833	b			Total	0.5696	23
	ΔScCCC1 + CCC1.3-pDR195	0.633	0.625	0.634	0.630667	0.00493288	b
	ΔScCCC1 + CCC1.3R306C,S310P,E333K-Pdr195	0.736	0.741	0.721	0.732667	0.0104083	a
30 h	BY4741 + pDR195	0.814	0.824	0.815	0.817667	0.00550757	a
	ΔScCCC1 + pDR195	0.231	0.235	0.234	0.233333	0.00208167	e
	ΔScCCC1 + CCC1.1-Pdr195	0.611	0.594	0.598	0.601	0.00888819	d				Sum of squares	Degree of freedom	Mean square	F	P Value
	ΔScCCC1 + CCC1.1Y300H-pDR195	0.596	0.599	0.597	0.597333	0.00152753	d			Between groups	0.723	7	0.1033	2601.06	0.0001
	ΔScCCC1 + CCC1.2-pDR195	0.654	0.674	0.668	0.665333	0.0102632	c			Within the group	0.0006	16	0
	ΔScCCC1 + CCC1.2R82C,S86P,E109K-Pdr195	0.71	0.708	0.709	0.709	0.001	b			Total	0.7236	23
	ΔScCCC1 + CCC1.3-pDR195	0.713	0.71	0.707	0.71	0.003	b
	ΔScCCC1 + CCC1.3R306C,S310P,E333K-Pdr195	0.812	0.825	0.807	0.814667	0.00929157	a
33 h	BY4741 + pDR195	0.941	0.934	0.937	0.937333	0.00351188	a
	ΔScCCC1 + pDR195	0.254	0.247	0.253	0.251333	0.00378594	e
	ΔScCCC1 + CCC1.1-Pdr195	0.705	0.696	0.698	0.699667	0.00472582	d				Sum of squares	Degree of freedom	Mean square	F	P Value
	ΔScCCC1 + CCC1.1Y300H-pDR195	0.711	0.689	0.684	0.694667	0.0143643	d			Between groups	0.9913	7	0.1416	2708.1	0.0001
	ΔScCCC1 + CCC1.2-pDR195	0.754	0.765	0.758	0.759	0.00556776	c			Within the group	0.0008	16	0.0001
	ΔScCCC1 + CCC1.2R82C,S86P,E109K-Pdr195	0.805	0.814	0.816	0.811667	0.00585947	b			Total	0.9921	23
	ΔScCCC1 + CCC1.3-pDR195	0.816	0.824	0.813	0.817667	0.00568624	b
	ΔScCCC1 + CCC1.3R306C,S310P,E333K-Pdr195	0.941	0.935	0.925	0.933667	0.0080829	a
36 h	BY4741 + pDR195	1.23	1.215	1.227	1.224	0.00793725	a
	ΔScCCC1 + pDR195	0.274	0.276	0.27	0.273333	0.00305505	e				Sum of squares	Degree of freedom	Mean square	F	P Value
	ΔScCCC1 + CCC1.1-Pdr195	0.805	0.813	0.796	0.804667	0.0085049	d			Between groups	1.8468	7	0.2638	4258.13	0.0001
	ΔScCCC1 + CCC1.1Y300H-pDR195	0.806	0.817	0.794	0.805667	0.0115036	d			Within the group	0.001	16	0.0001
	ΔScCCC1 + CCC1.2-pDR195	0.852	0.843	0.85	0.848333	0.00472582	c			Total	1.8478	23
	ΔScCCC1 + CCC1.2R82C,S86P,E109K-Pdr195	0.921	0.905	0.913	0.913	0.008	b
	ΔScCCC1 + CCC1.3-pDR195	0.919	0.92	0.904	0.914333	0.00896289	b
	ΔScCCC1 + CCC1.3R306C,S310P,E333K-Pdr195	1.213	1.227	1.217	1.219	0.0072111	a
Fig.4g Yeast growth curves monitored by OD600 measurements under the SD-U with 20 μM FeSO₄ and 100 μg/mL triadimefon from 18 to 36 hpi.
Time	Isolate				Avrg	SD	Significance(alpha = 0.05 subset)
18 h	BY4741 + pDR195	0.22	0.211	0.234	0.221667	0.0115902	a
	ΔScCCC1 + pDR195	0.11	0.1	0.131	0.113667	0.0158219	b				Sum of squares	Degree of freedom	Mean square	F	P Value
	ΔScCCC1 + CCC1.1-Pdr195	0.21	0.211	0.195	0.205333	0.00896289	a			Between groups	0.0292	7	0.0042	26.547	0.0001
	ΔScCCC1 + CCC1.1Y300H-pDR195	0.21	0.2	0.221	0.210333	0.010504	a			Within the group	0.0025	16	0.0002
	ΔScCCC1 + CCC1.2-pDR195	0.22	0.21	0.235	0.221667	0.0125831	a			Total	0.0317	23
	ΔScCCC1 + CCC1.2R82C,S86P,E109K-Pdr195	0.22	0.192	0.234	0.215333	0.0213854	a
	ΔScCCC1 + CCC1.3-pDR195	0.21	0.221	0.224	0.218333	0.00737111	a
	ΔScCCC1 + CCC1.3R306C,S310P,E333K-Pdr195	0.23	0.224	0.23	0.228	0.0034641	a
21 h	BY4741 + pDR195	0.33	0.321	0.341	0.330667	0.0100167	a				Sum of squares	Degree of freedom	Mean square	F	P Value
	ΔScCCC1 + pDR195	0.15	0.144	0.164	0.152667	0.0102632	d			Between groups	0.0607	7	0.0087	41.869	0.0001
	ΔScCCC1 + CCC1.1-Pdr195	0.202	0.194	0.211	0.202333	0.0085049	c			Within the group	0.0033	16	0.0002
	ΔScCCC1 + CCC1.1Y300H-pDR195	0.22	0.214	0.235	0.223	0.0108167	c			Total	0.064	23
	ΔScCCC1 + CCC1.2-pDR195	0.28	0.271	0.244	0.265	0.018735	b
	ΔScCCC1 + CCC1.2R82C,S86P,E109K-Pdr195	0.28	0.254	0.264	0.266	0.0131149	b
	ΔScCCC1 + CCC1.3-pDR195	0.25	0.291	0.265	0.268667	0.0207445	b
	ΔScCCC1 + CCC1.3R306C,S310P,E333K-Pdr195	0.29	0.255	0.27	0.271667	0.0175594	b
24 h	BY4741 + pDR195	0.48	0.471	0.497	0.482667	0.0132035	a				Sum of squares	Degree of freedom	Mean square	F	P Value
	ΔScCCC1 + pDR195	0.17	0.16	0.188	0.172667	0.0141892	e			Between groups	0.2874	7	0.0411	236.866	0.0001
	ΔScCCC1 + CCC1.1-Pdr195	0.22	0.211	0.235	0.222	0.0121244	d			Within the group	0.0028	16	0.0002
	ΔScCCC1 + CCC1.1Y300H-pDR195	0.23	0.22	0.246	0.232	0.0131149	d			Total	0.2902	23
	ΔScCCC1 + CCC1.2-pDR195	0.3	0.29	0.311	0.300333	0.010504	c
	ΔScCCC1 + CCC1.2R82C,S86P,E109K-Pdr195	0.37	0.361	0.388	0.373	0.0137477	b
	ΔScCCC1 + CCC1.3-pDR195	0.4	0.374	0.407	0.393667	0.0173877	b
	ΔScCCC1 + CCC1.3R306C,S310P,E333K-Pdr195	0.47	0.461	0.48	0.470333	0.00950438	a
27 h	BY4741 + pDR195	0.55	0.531	0.57	0.550333	0.0195021	a				Sum of squares	Degree of freedom	Mean square	F	P Value
	ΔScCCC1 + pDR195	0.19	0.184	0.201	0.191667	0.00862168	e			Between groups	0.3606	7	0.0515	289.842	0.0001
	ΔScCCC1 + CCC1.1-Pdr195	0.26	0.251	0.277	0.262667	0.0132035	d			Within the group	0.0028	16	0.0002
	ΔScCCC1 + CCC1.1Y300H-pDR195	0.27	0.26	0.284	0.271333	0.0120554	d			Total	0.3635	23
	ΔScCCC1 + CCC1.2-pDR195	0.35	0.341	0.364	0.351667	0.0115902	c
	ΔScCCC1 + CCC1.2R82C,S86P,E109K-Pdr195	0.42	0.411	0.434	0.421667	0.0115902	b
	ΔScCCC1 + CCC1.3-pDR195	0.43	0.415	0.451	0.432	0.0180831	b
	ΔScCCC1 + CCC1.3R306C,S310P,E333K-Pdr195	0.53	0.544	0.54	0.538	0.0072111	a
30 h	BY4741 + pDR195	0.68	0.661	0.701	0.680667	0.0200083	a				Sum of squares	Degree of freedom	Mean square	F	P Value
	ΔScCCC1 + pDR195	0.2	0.193	0.212	0.201667	0.00960902	f			Between groups	0.6552	7	0.0936	304.06	0.0001
	ΔScCCC1 + CCC1.1-Pdr195	0.28	0.271	0.294	0.281667	0.0115902	e			Within the group	0.0049	16	0.0003
	ΔScCCC1 + CCC1.1Y300H-pDR195	0.35	0.341	0.365	0.352	0.0121244	d			Total	0.6601	23
	ΔScCCC1 + CCC1.2-pDR195	0.45	0.442	0.467	0.453	0.0127671	c
	ΔScCCC1 + CCC1.2R82C,S86P,E109K-Pdr195	0.55	0.531	0.577	0.552667	0.0231157	b
	ΔScCCC1 + CCC1.3-pDR195	0.57	0.551	0.597	0.572667	0.0231157	b
	ΔScCCC1 + CCC1.3R306C,S310P,E333K-Pdr195	0.64	0.681	0.65	0.657	0.0213776	a
33 h	BY4741 + pDR195	0.81	0.765	0.814	0.796333	0.0272091	a				Sum of squares	Degree of freedom	Mean square	F	P Value
	ΔScCCC1 + pDR195	0.21	0.2	0.221	0.210333	0.010504	e			Between groups	0.8676	7	0.1239	344.196	0.0001
	ΔScCCC1 + CCC1.1-Pdr195	0.39	0.371	0.412	0.391	0.0205183	d			Within the group	0.0058	16	0.0004
	ΔScCCC1 + CCC1.1Y300H-pDR195	0.4	0.39	0.415	0.401667	0.0125831	d			Total	0.8733	23
	ΔScCCC1 + CCC1.2-pDR195	0.52	0.501	0.544	0.521667	0.0215484	c
	ΔScCCC1 + CCC1.2R82C,S86P,E109K-Pdr195	0.63	0.612	0.654	0.632	0.0210713	b
	ΔScCCC1 + CCC1.3-pDR195	0.68	0.654	0.641	0.658333	0.0198578	b
	ΔScCCC1 + CCC1.3R306C,S310P,E333K-Pdr195	0.78	0.758	0.76	0.766	0.0121655	a
36 h	BY4741 + pDR195	0.95	0.932	0.977	0.953	0.0226495	a
	ΔScCCC1 + pDR195	0.23	0.221	0.247	0.232667	0.0132035	e				Sum of squares	Degree of freedom	Mean square	F	P Value
	ΔScCCC1 + CCC1.1-Pdr195	0.45	0.433	0.477	0.453333	0.0221886	d			Between groups	1.4054	7	0.2008	382.192	0.0001
	ΔScCCC1 + CCC1.1Y300H-pDR195	0.47	0.451	0.492	0.471	0.0205183	d			Within the group	0.0084	16	0.0005
	ΔScCCC1 + CCC1.2-pDR195	0.61	0.591	0.633	0.611333	0.0210317	c			Total	1.4139	23
	ΔScCCC1 + CCC1.2R82C,S86P,E109K-Pdr195	0.79	0.771	0.813	0.791333	0.0210317	b
	ΔScCCC1 + CCC1.3-pDR195	0.81	0.795	0.834	0.813	0.0196723	b
	ΔScCCC1 + CCC1.3R306C,S310P,E333K-Pdr195	0.9	0.971	0.95	0.940333	0.0364737	a
	Fig.4b-c were plotted in Python Seaborn library, whereas Fig.4d–g were plotted in Origin 2025

## Sheet: Fig_5
Fig.5b The DCFH fluorescence intensity is positively correlated with intracellular ROS levels.
Isolate					Avrg	SD	Significance(alpha = 0.05 subset)				Sum of squares	Degree of freedom	Mean square	F	P Value
SD + U	DY4741	1.00238	1.00655	1.13378	1.04757	0.0746861	a			Between groups	0.0072	7	0.001	0.429	0.8697
	ΔScCCC1	1.00643	1.07321	1.03289	1.03751	0.033628	a			Within the group	0.0386	16	0.0024
	CCC1.1	1.1266	1.02874	1.02568	1.06034	0.0574035	a			Total	0.0458	23
	CCC1.1Y300H	1.04691	1.07346	1.02021	1.04686	0.0266268	a
	CCC1.2	1.01158	1.0766	1.07194	1.05338	0.0362702	a
	CCC1.2R82C,S86P,E109K	1.01585	1.13234	1.13984	1.09601	0.0695185	a
	CCC1.3	1.06369	1.0218	1.11802	1.06784	0.0482462	a
	CCC1.3R306C,S310P,E333K	1.07853	1.06168	1.08044	1.07355	0.0103237	a
Tri	DY4741	3.769	4.03105	4.07942	3.95983	0.167018	e				Sum of squares	Degree of freedom	Mean square	F	P Value
	ΔScCCC1	7.87455	7.81579	7.60683	7.76572	0.140708	a			Between groups	31.145	7	4.4493	380.634	0.0001
	CCC1.1	5.0946	5.22129	5.21161	5.17583	0.0705144	b			Within the group	0.187	16	0.0117
	CCC1.1Y300H	5.08905	5.29803	5.12243	5.16984	0.112266	b			Total	31.3321	23
	CCC1.2	4.89258	4.78722	4.61409	4.76463	0.140614	c
	CCC1.2R82C,S86P,E109K	4.47147	4.49502	4.43288	4.46646	0.0313688	d
	CCC1.3	4.5119	4.3745	4.4379	4.44143	0.0687711	d
	CCC1.3R306C,S310P,E333K	4.04738	4.06754	3.96819	4.0277	0.0525155	e
Tri + Fe	DY4741	5.12236	5.24457	5.41462	5.26052	0.146778	e				Sum of squares	Degree of freedom	Mean square	F	P Value
	ΔScCCC1	9.39947	9.25092	9.22166	9.29068	0.0953413	a			Between groups	36.5062	7	5.2152	85.978	0.0001
	CCC1.1	7.10661	7.51638	7.53755	7.38685	0.242923	b			Within the group	0.9705	16	0.0607
	CCC1.1Y300H	7.19489	7.51172	7.6871	7.46457	0.249469	b			Total	37.4767	23
	CCC1.2	6.94518	6.88391	7.04177	6.95695	0.0795892	c
	CCC1.2R82C,S86P,E109K	6.24835	6.45639	6.7365	6.48041	0.244962	d
	CCC1.3	5.90271	6.4943	6.91188	6.4363	0.507078	d
	CCC1.3R306C,S310P,E333K	5.30368	5.105	5.1999	5.20286	0.099373	e
Tri + Fer-1	DY4741	3.24531	3.39736	3.38152	3.3414	0.0835871	e				Sum of squares	Degree of freedom	Mean square	F	P Value
	ΔScCCC1	6.11117	5.94065	6.01428	6.02203	0.0855219	a			Between groups	16.4633	7	2.3519	216.108	0.0001
	CCC1.1	5.04363	4.93955	4.92741	4.9702	0.0638818	b			Within the group	0.1741	16	0.0109
	CCC1.1Y300H	4.90977	5.23208	4.93464	5.0255	0.179337	b			Total	16.6375	23
	CCC1.2	4.4738	4.41174	4.55808	4.48121	0.0734499	c
	CCC1.2R82C,S86P,E109K	4.03198	4.06901	3.97856	4.02651	0.045472	d
	CCC1.3	4.08056	4.03578	4.16322	4.09319	0.0646539	d
	CCC1.3R306C,S310P,E333K	3.37051	3.4832	3.68203	3.51191	0.157732	e
Fig.5c The levels of lipid peroxide were detected through staining with C11-BODIPY probe after different treatments.
Isolate					Avrg	SD	Significance(alpha = 0.05 subset)				Sum of squares	Degree of freedom	Mean square	F	P Value
SD + U	DY4741	0.725387	0.706213	0.717259	0.716286	0.00962404	a			Between groups	0.0007	7	0.0001	0.695	0.6762
	ΔScCCC1	0.696621	0.707216	0.68475	0.696195	0.0112392	a			Within the group	0.0024	16	0.0001
	CCC1.1	0.691259	0.709837	0.700458	0.700518	0.00928874	a			Total	0.0031	23
	CCC1.1Y300H	0.698018	0.696083	0.715632	0.703244	0.0107714	a
	CCC1.2	0.71747	0.689036	0.7029	0.703135	0.0142182	a
	CCC1.2R82C,S86P,E109K	0.703757	0.708394	0.697129	0.703093	0.00566165	a
	CCC1.3	0.71062	0.684855	0.705818	0.700431	0.0137009	a
	CCC1.3R306C,S310P,E333K	0.693661	0.696328	0.727153	0.705714	0.0186145	a
Tri	DY4741	0.445329	0.474985	0.457675	0.45933	0.0148968	a				Sum of squares	Degree of freedom	Mean square	F	P Value
	ΔScCCC1	0.237693	0.215399	0.225652	0.226248	0.0111586	e			Between groups	0.1517	7	0.0217	152.723	0.0001
	CCC1.1	0.273444	0.286802	0.289069	0.283105	0.00844293	d			Within the group	0.0023	16	0.0001
	CCC1.1Y300H	0.27968	0.270401	0.280197	0.27676	0.00551272	d			Total	0.154	23
	CCC1.2	0.344119	0.338841	0.340072	0.341011	0.00276135	c
	CCC1.2R82C,S86P,E109K	0.383249	0.390872	0.389215	0.387779	0.00400898	b
	CCC1.3	0.38137	0.389095	0.42798	0.399481	0.0249808	b
	CCC1.3R306C,S310P,E333K	0.454418	0.442253	0.446579	0.44775	0.00616639	a
Tri + Fe	DY4741	0.356184	0.342239	0.352231	0.350218	0.00718701	a				Sum of squares	Degree of freedom	Mean square	F	P Value
	ΔScCCC1	0.104262	0.102225	0.111281	0.105923	0.0047511	e			Between groups	0.1629	7	0.0233	227.713	0.0001
	CCC1.1	0.172817	0.184669	0.168121	0.175202	0.00852794	d			Within the group	0.0016	16	0.0001
	CCC1.1Y300H	0.183269	0.208386	0.172391	0.188015	0.0184608	d			Total	0.1645	23
	CCC1.2	0.256898	0.276095	0.259205	0.264066	0.0104812	c
	CCC1.2R82C,S86P,E109K	0.2901	0.303978	0.295486	0.296521	0.0069965	b
	CCC1.3	0.300176	0.29873	0.310227	0.303045	0.00626201	b
	CCC1.3R306C,S310P,E333K	0.351468	0.351306	0.331627	0.3448	0.0114088	a
Tri + Fer-1	DY4741	0.530416	0.54002	0.528495	0.532977	0.00617456	a				Sum of squares	Degree of freedom	Mean square	F	P Value
	ΔScCCC1	0.333998	0.308138	0.302339	0.314825	0.0168554	e			Between groups	0.1162	7	0.0166	167.665	0.0001
	CCC1.1	0.376995	0.359515	0.358446	0.364985	0.0104143	d			Within the group	0.0016	16	0.0001
	CCC1.1Y300H	0.372364	0.359736	0.374134	0.368745	0.0078517	d			Total	0.1178	23
	CCC1.2	0.411318	0.424786	0.418721	0.418275	0.00674481	c
	CCC1.2R82C,S86P,E109K	0.447	0.436733	0.449333	0.444355	0.00670373	b
	CCC1.3	0.457391	0.456678	0.453397	0.455822	0.00213019	b
	CCC1.3R306C,S310P,E333K	0.491802	0.519634	0.511164	0.507533	0.0142669	a
	Graphs plotted using the Python Seaborn library

## Sheet: Fig_6
Fig. 6a-6c Microscale thermophoresis (MST) analyses for binding interactions of candidate genes for triadimefon resistance in Puccinia striiformis f. sp. tritici and their mutants with FeSO4
	PstCCC1.1	PstCCC1.1Y300H	PstCCC1.2	PstCCC1.2R82C,S86P,E109K	PstCCC1.3	PstCCC1.3R306C,S310P,E333K
Kd	738.98	776.63	484.95	263.02	315.66	144
	879.02	821.37	537	341.61	323	136.51
	884	829	556.05	370.37	300.34	115.49
Avrg	834	809	526	325	313	132
SD	82.3274	28.2916	36.8042	55.5691	11.5618	14.7804

## Sheet: Fig_7
Fig.7c Inhibition mycelial growth rate (%) of mycelial growth under four treatment conditions:PDA + 2 mM FeSO4, PDA + 2.5 µg/mL Tri, PDA + 2 mM FeSO4 + 2.5 µg/mL Tri, and PDA + 2.5 µg/mL Tri + 0.1 mM BPS.
Treatment	Isolate				Avrg	SD	Significance(alpha = 0.05 subset)				Sum of squares	Degree of freedom	Mean square	F	P Value			Sum of squares	Degree of freedom	Mean square	F	P Value
PDA + Fe	FgCCC1+FgCCC1	20.2587	21.4781	18.5879	20.1082	1.45096	a			Between groups	149.042	1	149.042	93.516	0.0006		Between groups	258.316	1	258.316	127.438	0.0004
	FgCCC1R181P,S185D	11.2871	9.2574	9.8761	10.1402	1.0403	b			Within the group	6.3751	4	1.5938				Within the group	8.1079	4	2.027
PDA + Tri	FgCCC1+FgCCC1	49.2871	48.513	50.5687	49.4563	1.03824	a			Total	155.418	5					Total	266.424	5
	FgCCC1R181P,S185D	20.8541	22.7895	18.5871	20.7436	2.10338	b
PDA + Tri + 2 mM Fe	FgCCC1+FgCCC1	65.2541	67.5841	67.2354	66.6912	1.25672	a				Sum of squares	Degree of freedom	Mean square	F	P Value			Sum of squares	Degree of freedom	Mean square	F	P Value
	FgCCC1R181P,S185D	52.1451	53.3024	55.2574	53.5683	1.5731	b			Between groups	1236.63	1	1236.63	449.508	0.0001		Between groups	242.551	1	242.551	88.495	0.0007
PDA + Tri + BPS	FgCCC1+FgCCC1	41.231	43.5531	41.3421	42.0421	1.30977	a			Within the group	11.0043	4	2.7511				Within the group	10.9634	4	2.7408
	FgCCC1R181P,S185D	29.1901	27.4567	31.3309	29.3259	1.94067	b			Total	1247.63	5					Total	253.515	5
Fig.7d Comparison of EC50 values for Tri, Teb, Hex, and Flu between the control (ΔFgCCC1 + FgCCC1) and mutant (ΔFgCCC1 + FgCCC1R181P,S185D) strains.
Treatment	Isolate				Avrg	SD	Significance(alpha = 0.05 subset)				Sum of squares	Degree of freedom	Mean square	F	P Value			Sum of squares	Degree of freedom	Mean square	F	P Value
Tri	FgCCC1+FgCCC1	2.45	2.37	2.49	2.43667	0.061101	a			Between groups	2.4961	1	2.4961	240.4	0.0001		Between groups	2.8017	1	2.8017	209.601	0.0001
	FgCCC1R181P,S185D	3.85	3.74	3.59	3.72667	0.130512	b			Within the group	0.0415	4	0.0104				Within the group	0.0535	4	0.0134
Teb	FgCCC1+FgCCC1	2.15	2.04	2.18	2.12333	0.0737111	a			Total	2.5377	5					Total	2.8551	5
	FgCCC1R181P,S185D	3.15	3.04	3.27	3.15333	0.115036	b
Hex	FgCCC1+FgCCC1	2.67	2.83	2.54	2.68	0.145258	a				Sum of squares	Degree of freedom	Mean square	F	P Value			Sum of squares	Degree of freedom	Mean square	F	P Value
	FgCCC1R181P,S185D	4.12	4.05	3.97	4.04667	0.0750555	b			Between groups	1.5913	1	1.5913	170.502	0.0002		Between groups	0.0043	1	0.0043	0.317	0.6036
Flu	FgCCC1+FgCCC1	1.95	2.1	1.87	1.97333	0.116762	a			Within the group	0.0373	4	0.0093				Within the group	0.0539	4	0.0135
	FgCCC1R181P,S185D	1.88	2.05	1.83	1.92	0.115326	a			Total	1.6287	5					Total	0.0581	5
Fig.7e Total iron content measured by ICP-MS in mycelia grown under four conditions: normal PDA, PDA + 2 mM FeSO4 , PDA + 2.5 µg/mL Tri, and PDA + 2 Mm FeSO4 + 2.5 µg/mL Tri.
Treatment	Isolate										Avrg	SD	Significance(alpha = 0.05 subset)			Sum of squares	Degree of freedom	Mean square	F	P Value			Sum of squares	Degree of freedom	Mean square	F	P Value				Sum of squares	Degree of freedom	Mean square	F	P Value	P Value
PDA	FgCCC1+FgCCC1	59.8702	57.8711	60.0887	63.2421	56.3211	57.8832	58.687	59.68	60.33	59.2767	1.22215	a		Between groups	0.3962	1	0.3962	0.064	0.8029		Between groups	0.1931	1	0.1931	0.063	0.805			Between groups	0.1268	1	0.1268	0.025	0.8774	0.6036
	FgCCC1R181P,S185D	63.2123	57.5871	55.8761	58.6921	60.1158	62.3247	61.5568	55.4123	56.5256	58.8918	3.83819	a		Within the group	98.3962	16	6.1498				Within the group	49.0392	16	3.0649					Within the group	82.5484	16	5.1593
PDA + Fe	FgCCC1+FgCCC1	77.8213	75.2651	75.2679	72.6584	77.5874	76.8541	73.2105	74.5621	75.3324	76.1181	1.47502	a		Total	98.7925	17					Total	49.2323	17						Total	82.6752	17
	FgCCC1R181P,S185D	74.5857	75.8745	78.2147	72.5698	77.9852	74.3651	75.6587	76.0541	73.8847	76.225	1.83971	a
PDA + Tri	FgCCC1+FgCCC1	61.5478	63.5471	63.2544	61.5547	66.2587	62.5874	63.8874	63.5874	65.2105	62.7831	1.07977	a			Sum of squares	Degree of freedom	Mean square	F	P Value			Sum of squares	Degree of freedom	Mean square	F	P Value
	FgCCC1R181P,S185D	60.2511	64.5245	65.2145	61.8574	66.5024	62.3687	65.0541	63.5147	64.0125	63.33	2.68866	a		Between groups	0.0223	1	0.0223	0.007	0.9357		Between groups	0.5689	1	0.5689	0.087	0.7713
PDA + Tri +2 mM Fe	FgCCC1+FgCCC1	80.5214	78.321	81.2541	78.5698	85.2987	84.3152	79.3604	83.4123	80.551	80.0322	1.52653	a		Within the group	53.1412	16	3.3213				Within the group	104.112	16	6.507
	FgCCC1R181P,S185D	81.2105	79.321	78.3208	77.8695	84.2156	79.6892	85.6221	80.8854	81.2698	79.6174	1.46748	a		Total	53.1634	17					Total	104.68	17
PDA + Tri + BPS	FgCCC1+FgCCC1	55.4705	58.2136	56.0347	53.6985	59.8832	54.2106	58.8542	55.6241	56.3214	56.5729	1.44859	a
	FgCCC1R181P,S185D	57.7742	53.2195	59.8037	53.4587	59.1024	54.0269	57.6932	55.6321	56.0894	56.9325	3.37184	a
Fig.7f Cytosolic iron content measured by ICP-MS under the same four growth conditions as in e.
Treatment	Isolate										Avrg	SD	Significance(alpha = 0.05 subset)			Sum of squares	Degree of freedom	Mean square	F	P Value			Sum of squares	Degree of freedom	Mean square	F	P Value				Sum of squares	Degree of freedom	Mean square	F	P Value
PDA	FgCCC1+FgCCC1	10.8762	14.7222	13.8767	10.8571	15.2141	11.8576	14.2542	12.0544	13.3877	13.1584	2.02112	a		Between groups	0.1071	1	0.1071	0.034	0.8554		Between groups	181.843	1	181.843	82.134	0.0001			Between groups	215.541	1	215.541	47.873	0.0001
	FgCCC1R181P,S185D	11.8781	13.3123	15.8712	10.2511	15.6254	11.527	14.4701	12.5622	12.9915	13.6872	2.02278	a		Within the group	49.9863	16	3.1241				Within the group	35.4238	16	2.214					Within the group	72.0371	16	4.5023
PDA + Fe	FgCCC1+FgCCC1	22.0821	19.8712	21.2134	19.8821	25.8725	24.3614	20.1171	21.3533	23.834	21.0556	1.11387	a		Total	50.0935	17					Total	217.266	17						Total	287.578	17
	FgCCC1R181P,S185D	15.2145	17.2156	15.2514	15.2165	14.2105	18.5547	15.4721	16.2215	16.3721	15.8938	1.14483	b
PDA + Tri	FgCCC1+FgCCC1	24.3102	25.2569	27.2154	24.8915	29.3142	25.6415	28.5512	27.3122	26.8435	25.5942	1.48167	a			Sum of squares	Degree of freedom	Mean square	F	P Value			Sum of squares	Degree of freedom	Mean square	F	P Value
	FgCCC1R181P,S185D	20.2541	21.0251	18.2166	18.5741	22.1052	19.8741	21.3333	20.1571	20.5854	19.8319	1.45106	b		Between groups	167.19	1	167.19	52.493	0.0001		Between groups	432.029	1	432.029	102.695	0.0001
PDA + Tri + 2 mM Fe	FgCCC1+FgCCC1	41.2003	39.2541	39.2541	38.551	44.2255	43.0541	39.0525	40.1192	42.3154	39.9028	1.12364	a		Within the group	50.9598	16	3.185				Within the group	67.3106	16	4.2069
	FgCCC1R181P,S185D	30.2541	30.2177	28.3547	28.5726	33.2113	29.8424	32.1454	31.6922	34.5512	29.6088	1.08626	b		Total	218.15	17					Total	499.34	17
PDA + Tri + BPS	FgCCC1+FgCCC1	19.8702	17.8711	20.0887	19.0513	24.3332	20.1534	23.8535	21.3354	22.8525	19.2767	1.22215	a
	FgCCC1R181P,S185D	13.2123	10.5871	15.8761	12.4552	16.8514	15.4351	12.5563	14.7342	15.4141	13.2252	2.64452	b
	Graphs plotted using the Python Seaborn library

## Sheet: S_1
Supplementary Fig. 1 Triadimefon sensitivity of F1 isolates of Puccinia striiformis f. sp. tritici (Pst) from a cross between the resistant isolate (YQ324) and the sensitive isolate (Gui1-2).
Isolate	EC50(μg mL-1)
Za 3-1	1.71
Za 3-2	1.61
Za 3-3	1.22
Za 5-1	2.15
Za 5-2	2.41
Za 5-3	2.81
Za 5-4	1.02
Za 6-1	1.47
Za 6-2	2.01
Za 6-3	1.93
Za 6-4	1.89
Za 6-5	2.1
Za 6-6	2.25
Za 6-7	3.18
Za 6-8	1.2
Za 6-9	1.58
YQ324	1.56
Gui1-2	0.07
	Graphs plotted using the Python Seaborn library

## Sheet: S_2
Supplementary Fig. 2 Distribution of triadimefon sensitivity in the F2 population of Pst from a cross between the resistant isolate (YQ324) and the sensitive isolate (Gui1-2).
Isolate	EC50(μg mL-1)
Zi 61	0.14
Zi 10	0.16
Zi 59	0.23
Zi 81	0.23
Zi 36	0.24
Zi 21	0.25
Zi 64	0.25
Zi 5	0.26
Zi 67	0.29
Zi 47	0.3
Zi 69	0.32
Zi 77	0.33
Zi 72	0.33
Zi 35	0.34
Zi 50	0.35
Zi 8	0.36
Zi 7	0.39
Zi 63	0.41
Zi 65	0.48
Zi 13	0.56
Zi 70	0.57
Zi 58	0.59
Zi 11	0.67
Zi 49	1.02
Zi 68	1.09
Zi 57	1.18
Zi 22	1.19
Zi 41	1.25
Zi 12	1.26
Zi 38	1.31
Zi 40	1.36
Zi 39	1.42
Zi 34	1.55
Zi 25	1.55
Zi 75	1.59
Zi 60	1.78
Zi 18	1.81
Zi 1	1.82
Zi 9	1.84
Zi 33	1.85
Zi 43	1.89
Zi 46	1.93
Zi 56	1.95
Zi 53	1.97
Zi 62	2.01
Zi 26	2.03
Zi 23	2.03
Zi 55	2.05
Zi 42	2.12
Zi 14	2.17
Zi 20	2.21
Zi 48	2.42
Zi 16	2.48
Zi 24	2.53
Zi 4	2.53
Zi 52	2.73
Zi 29	2.78
Zi 44	2.84
Zi 79	2.85
Zi 3	2.99
Zi 66	3.09
Zi 32	3.15
Zi 80	3.32
Zi 82	3.47
Zi 74	3.5
Zi 54	3.55
Zi 45	3.61
Zi 2	3.65
Zi 76	3.71
Zi 17	3.74
Zi 51	3.8
Zi 6	4.07
Zi 31	4.19
Zi 27	4.47
Zi 37	4.51
Zi 30	4.92
Zi 71	5.02
Zi 28	5.33
Zi 73	5.35
Zi 19	5.84
Zi 78	6.12
Zi 15	6.93
YQ324	1.56
Gui1-2	0.07
	Graphs plotted using the Python Seaborn library

## Sheet: S_5
Supplementary Fig. 5b Expression analysis of candidate triadimefon-resistance genes PstCCC1.1 in resistant (YQ324) and sensitive (Gui1-2) Pst isolates under triadimefon treatment.
Time (h)	Isolate				Avrg	SD	Significance(alpha = 0.05 subset)				Sum of squares	Degree of freedom	Mean square	F	P Value
6	Scontrol	0.8579	0.8874	1.4568	1.06737	0.337582	a			Between groups	0.1273	3	0.0424	0.791	0.5322
	Stri Treatment	1.2587	1.1136	1.3652	1.24583	0.126293	a			Within the group	0.4293	8	0.0537
	LRcontrol	0.98159	0.7559	1.32393	1.02047	0.286006	a			Total	0.5566	11
	LRtri Treatment	1.18748	1.28576	1.27336	1.24887	0.0535208	a				Sum of squares	Degree of freedom	Mean square	F	P Value
12	Scontrol	1.1625	0.8857	0.8269	0.958367	0.179213	b			Between groups	465.645	3	155.215	102.681	0.0001
	Stri Treatment	15.3625	11.3365	14.2054	13.6348	2.07277	a			Within the group	12.093	8	1.5116
	LRcontrol	1.25565	0.753509	0.909304	0.972821	0.257027	b			Total	477.738	11
	LRtri Treatment	14.2281	13.6281	11.7633	13.2065	1.28531	a				Sum of squares	Degree of freedom	Mean square	F	P Value
24	Scontrol	2.3247	1.1157	2.3697	1.9367	0.711363	b			Between groups	253.3	3	84.4334	126.819	0.0001
	Stri Treatment	10.6587	12.3547	11.3665	11.46	0.851854	a			Within the group	5.3262	8	0.6658
	LRcontrol	2.54787	1.06438	2.12224	1.9115	0.763868	b			Total	258.626	11
	LRtri Treatment	11.3711	9.68102	11.1593	10.7371	0.920725	a				Sum of squares	Degree of freedom	Mean square	F	P Value
48	Scontrol	0.9987	1.2145	2.0365	1.41657	0.547613	b			Between groups	320.278	3	106.759	29.652	0.0001
	Stri Treatment	12.3524	13.8871	10.6565	12.2987	1.61597	a			Within the group	28.8028	8	3.6004
	LRcontrol	0.833402	1.05724	2.30974	1.40013	0.79566	b			Total	349.081	11
	LRtri Treatment	14.8896	8.8137	9.64232	11.1152	3.29488	a				Sum of squares	Degree of freedom	Mean square	F	P Value
72	Scontrol	1.3587	0.8547	1.5698	1.26107	0.367411	b			Between groups	191.276	3	63.7587	262.745	0.0001
	Stri Treatment	9.2144	8.8569	10.2536	9.44163	0.725547	a			Within the group	1.9413	8	0.2427
	LRcontrol	1.21249	0.793843	1.65548	1.2206	0.430878	b			Total	193.217	11
	LRtri Treatment	8.85295	8.74056	9.39814	8.99721	0.351729	a				Sum of squares	Degree of freedom	Mean square	F	P Value
120	Scontrol	1.2874	1.3874	0.8621	1.17897	0.278933	b			Between groups	70.374	3	23.458	23.226	0.0003
	Stri Treatment	6.4156	7.5624	4.4456	6.1412	1.57641	a			Within the group	8.0798	8	1.01
	LRcontrol	1.19028	1.24271	0.955912	1.12963	0.152714	b			Total	78.4538	11
	LRtri Treatment	7.11047	4.70751	5.71492	5.8443	1.2067	a
Supplementary Fig. 5c Expression analysis of candidate triadimefon-resistance genes PstCCC1.2 in resistant (YQ324) and sensitive (Gui1-2) Pst isolates under triadimefon treatment.
Time (h)	Isolate				Avrg	SD	Significance(alpha = 0.05 subset)				Sum of squares	Degree of freedom	Mean square	F	P Value
6	Scontrol	1.1108	0.7458	1.1632	1.0066	0.227374	a			Between groups	0.3302	3	0.1101	1.888	0.2101
	Stri Treatment	1.5478	1.2635	1.3654	1.39223	0.144037	a			Within the group	0.4665	8	0.0583
	LRcontrol	1.14436	0.789925	1.14694	1.02708	0.205383	a			Total	0.7967	11
	LRtri Treatment	1.39408	0.902641	1.56635	1.28769	0.344407	a				Sum of squares	Degree of freedom	Mean square	F	P Value
12	Scontrol	2.6574	2.0146	1.8574	2.17647	0.423852	b			Between groups	1938.63	3	646.211	263.417	0.0001
	Stri Treatment	25.6985	29.3654	27.2014	27.4218	1.84336	a			Within the group	19.6255	8	2.4532
	LRcontrol	2.90493	1.58743	1.61909	2.03715	0.751687	b			Total	1958.26	11
	LRtri Treatment	27.1175	30.2283	25.55	27.6319	2.3812	a				Sum of squares	Degree of freedom	Mean square	F	P Value
24	Scontrol	3.6987	4.5214	3.6974	3.9725	0.475362	b			Between groups	1523.59	3	507.864	266.448	0.0001
	Stri Treatment	28.2544	25.3641	23.3541	25.6575	2.46329	a			Within the group	15.2484	8	1.906
	LRcontrol	3.37172	3.32675	3.44964	3.38271	0.0621775	b			Total	1538.84	11
	LRtri Treatment	27.7756	26.934	25.4978	26.7358	1.15176	a				Sum of squares	Degree of freedom	Mean square	F	P Value
48	Scontrol	2.5874	1.4587	1.8745	1.97353	0.57083	b			Between groups	1045.34	3	348.448	279.935	0.0001
	Stri Treatment	20.5487	18.5478	21.3654	20.154	1.44968	a			Within the group	9.958	8	1.2447
	LRcontrol	2.41029	1.6173	2.34092	2.12284	0.439177	b			Total	1055.3	11
	LRtri Treatment	22.9686	20.7369	20.025	21.2435	1.53582	a				Sum of squares	Degree of freedom	Mean square	F	P Value
72	Scontrol	4.3259	3.8854	3.9854	4.06557	0.230933	b			Between groups	61.0505	3	20.3502	17.893	0.0007
	Stri Treatment	10.5847	8.652	7.7784	9.00503	1.43607	a			Within the group	9.0984	8	1.1373
	LRcontrol	3.74763	3.84837	4.0851	3.8937	0.17324	b			Total	70.149	11
	LRtri Treatment	9.60376	6.97407	6.8662	7.81468	1.55033	a				Sum of squares	Degree of freedom	Mean square	F	P Value
120	Scontrol	3.0255	2.8547	3.3321	3.07077	0.241898	b			Between groups	0.0524	3	0.0175	0.207	0.8889
	Stri Treatment	3.2541	2.8547	2.9854	3.0314	0.203635	a			Within the group	0.6762	8	0.0845
	LRcontrol	2.96804	2.97132	3.68238	3.20725	0.411481	b			Total	0.7286	11
	LRtri Treatment	3.36678	3.01515	2.854	3.07864	0.26222	a
Supplementary Fig. 5d Expression analysis of candidate triadimefon-resistance genes PstCCC1.3 in resistant (YQ324) and sensitive (Gui1-2) Pst isolates under triadimefon treatment.
Time (h)	Isolate				Avrg	SD	Significance(alpha = 0.05 subset)				Sum of squares	Degree of freedom	Mean square	F	P Value
6	Scontrol	1.7542	1.5214	1.1125	1.4627	0.324852	a			Between groups	0.1169	3	0.039	0.498	0.694
	Stri Treatment	1.5145	1.7025	1.6987	1.63857	0.107462	a			Within the group	0.6262	8	0.0783
	LRcontrol	1.20848	1.069	1.87233	1.38327	0.429238	a			Total	0.7431	11
	LRtri Treatment	1.67936	1.58295	1.46271	1.57501	0.108541	a				Sum of squares	Degree of freedom	Mean square	F	P Value
12	Scontrol	2.2365	3.7458	3.9847	3.32233	0.947916	b			Between groups	3286.66	3	1095.55	759.892	0.0001
	Stri Treatment	35.6985	33.5417	36.5478	35.2627	1.54972	a			Within the group	11.5338	8	1.4417
	LRcontrol	2.5113	3.01403	3.63722	3.05418	0.564029	b			Total	3298.2	11
	LRtri Treatment	37.5481	38.546	35.6598	37.2513	1.46582	a				Sum of squares	Degree of freedom	Mean square	F	P Value
24	Scontrol	2.6987	1.6521	2.2014	2.18407	0.523515	b			Between groups	2330.44	3	776.813	660.535	0.0001
	Stri Treatment	31.2547	30.2541	28.5513	30.02	1.36682	a			Within the group	9.4083	8	1.176
	LRcontrol	2.54787	1.06438	2.12224	1.9115	0.763868	b			Total	2339.85	11
	LRtri Treatment	30.4467	28.2047	30.7972	29.8162	1.40655	a				Sum of squares	Degree of freedom	Mean square	F	P Value
48	Scontrol	2.5414	3.2145	3.0254	2.9271	0.34715	b			Between groups	1635.7	3	545.234	698.687	0.0001
	Stri Treatment	27.4156	25.3698	24.3698	25.7184	1.55254	a			Within the group	6.243	8	0.7804
	LRcontrol	1.6668	2.11448	2.30974	2.03034	0.329623	b			Total	1641.94	11
	LRtri Treatment	25.5999	26.7181	25.4462	25.9214	0.69425	a				Sum of squares	Degree of freedom	Mean square	F	P Value
72	Scontrol	4.4451	3.9854	2.0254	3.4853	1.28503	b			Between groups	507.865	3	169.288	113.105	0.0001
	Stri Treatment	17.5896	14.3621	15.3685	15.7734	1.65141	a			Within the group	11.9739	8	1.4967
	LRcontrol	3.19977	2.76432	4.36885	3.44431	0.829746	b			Total	519.839	11
	LRtri Treatment	16.5202	16.5922	18.2164	17.1096	0.959159	a				Sum of squares	Degree of freedom	Mean square	F	P Value
120	Scontrol	3.0214	1.0541	3.2451	2.4402	1.2056	b			Between groups	345.656	3	115.219	91.507	0.0001
	Stri Treatment	12.3654	15.8695	13.0055	13.7468	1.86596	a			Within the group	10.073	8	1.2591
	LRcontrol	2.38056	2.48541	1.91182	2.25927	0.305427	b			Total	355.729	11
	LRtri Treatment	12.3008	12.4232	12.2502	12.3247	0.0889469	a
	Graphs plotted using the Python Seaborn library

## Sheet: S_6
Supplementary Fig. 6b Silencing efficiency assay of PstCCC1.1, PstCCC1.2 and PstCCC1.3 in the Pst-inoculated HIGS plants.
Time (h)					Avrg	SD	Significance(alpha = 0.05 subset)				Sum of squares	Degree of freedom	Mean square	F	P Value
24	BSMV:γ	1	1	1	1	0	a			Between groups	0.5787	3	0.1929	1193.12	0.0001
	BSMV:CCC1.1	0.471	0.475	0.491	0.479	0.010583	b			Within the group	0.0013	8	0.0002
	BSMV:CCC1.2	0.498	0.478	0.511	0.495667	0.0166233	b			Total	0.58	11
	BSMV:CCC1.3	0.487	0.512	0.517	0.505333	0.0160728	c				Sum of squares	Degree of freedom	Mean square	F	P Value
48	BSMV:γ	1	1	1	1	0	a			Between groups	0.8162	3	0.2721	83.007	0.0001
	BSMV:CCC1.1	0.361	0.374	0.547	0.427333	0.103838	b			Within the group	0.0262	8	0.0033
	BSMV:CCC1.2	0.471	0.412	0.433	0.438667	0.0299054	b			Total	0.8424	11
	BSMV:CCC1.3	0.387	0.314	0.333	0.344667	0.0378726	b				Sum of squares	Degree of freedom	Mean square	F	P Value
72	BSMV:γ	1	1	1	1	0	a			Between groups	0.6628	3	0.2209	252.107	0.0001
	BSMV:CCC1.1	0.457	0.521	0.455	0.477667	0.0375411	b			Within the group	0.007	8	0.0009
	BSMV:CCC1.2	0.464	0.426	0.487	0.459	0.0308058	b			Total	0.6698	11
	BSMV:CCC1.3	0.476	0.411	0.427	0.438	0.0338674	b
Supplementary Fig. 6c Statistical analysis of Pst biomass from wheat leaves treated with Tri in comparison to water control, assessed 10 days post-treatment.
					Avrg	SD	Significance(alpha = 0.05 subset)				Sum of squares	Degree of freedom	Mean square	F	P Value
Control	BSMV:γ	0.964	1.033	0.895	0.964	0.069	a			Between groups	0.0056	3	0.0019	1.037	0.427
	BSMV:CCC1.1	0.905	0.93	0.88	0.905	0.025	a			Within the group	0.0144	8	0.0018
	BSMV:CCC1.2	0.921	0.962	0.88	0.921	0.041	a			Total	0.02	11
	BSMV:CCC1.3	0.933	0.945	0.921	0.933	0.012	a				Sum of squares	Degree of freedom	Mean square	F	P Value
Tri Treatment	BSMV:γ	0.835	0.885	0.785	0.835	0.05	a			Between groups	0.2868	3	0.0956	75.93	0.0001
	BSMV:CCC1.1	0.615	0.651	0.579	0.615	0.036	b			Within the group	0.0101	8	0.0013
	BSMV:CCC1.2	0.481	0.51	0.452	0.481	0.029	c			Total	0.2969	11
	BSMV:CCC1.3	0.438	0.458	0.418	0.438	0.02	c
Supplementary Fig. 6d Total iron content in Pst hyphae collected from Pst-inoculated HIGS plants treated with Tri and water (control).
														Avrg	SD	Significance(alpha = 0.05 subset)				Sum of squares	Degree of freedom	Mean square	F	P Value
Control	BSMV:γ	61.58	63.21	65.22	68.47	66.75	62.37	62.44	64.21	62.87	67.55	65.87	65.66	64.6833	2.23963	a			Between groups	4.0883	3	1.3628	0.22	0.8819
	BSMV:CCC1.1	60.58	65.47	62.37	69.43	66.57	64.47	66.83	63.88	62.15	61.25	66.84	61.39	64.2692	2.79352	a			Within the group	272.401	44	6.1909
	BSMV:CCC1.2	61.27	63.79	65.96	68.55	66.39	62.47	62.43	64.71	61.98	67.46	65.29	64.38	64.5567	2.28045	a			Total	276.49	47
	BSMV:CCC1.3	68.47	62.53	61.39	60.25	66.47	64.47	61.47	65.34	62.38	67.58	62.88	63.87	63.925	2.59684	a				Sum of squares	Degree of freedom	Mean square	F	P Value
Tri Treatment	BSMV:γ	63.55	65.98	71.34	70.25	71.69	65.88	71.33	73.85	70.12	64.85	64.85	66.91	68.3833	3.4017	a			Between groups	8.2681	3	2.756	0.223	0.88
	BSMV:CCC1.1	63.87	65.84	68.51	72.88	70.55	64.32	64.55	66.84	65.44	71.65	69.47	63.25	67.2642	3.26402	a			Within the group	544.172	44	12.3676
	BSMV:CCC1.2	72.75	67.24	68.85	73.58	62.44	71.65	63.25	65.97	64.57	71.58	70.33	63.58	67.9825	3.99388	a			Total	552.441	47
	BSMV:CCC1.3	63.47	73.54	64.74	72.49	71.3	65.85	70.65	66.48	69.57	68.05	67.14	64.21	68.1242	3.36062	a
Supplementary Fig. 6e Cytoplasm Fe content (μg g-1 DW) in Pst hyphae collected from Pst-inoculated HIGS plants treated with Tri and water (control).
														Avrg	SD	Significance(alpha = 0.05 subset)				Sum of squares	Degree of freedom	Mean square	F	P Value
Control	BSMV:γ	33.12	35.41	36.24	35.41	32.55	36.47	36.24	33.85	35.41	35.25	34.22	34.75	34.91	1.25176	a			Between groups	0.2244	3	0.0748	0.025	0.9945
	BSMV:CCC1.1	33.55	31.25	37.58	34.68	32.44	36.21	37.54	33.47	35.47	35.88	34.74	34.25	34.755	1.9221	a			Within the group	131.038	44	2.9781
	BSMV:CCC1.2	33.74	31.58	37.85	36.25	32.68	35.77	34.1	33.54	36.87	35.97	34.25	34.74	34.7783	1.8182	a			Total	131.262	47
	BSMV:CCC1.3	33.45	31.88	37.65	35.21	32.78	36.88	34.51	33.54	35.88	36.05	32.88	36.11	34.735	1.82903	a				Sum of squares	Degree of freedom	Mean square	F	P Value
Tri Treatment	BSMV:γ	46.53	42.85	48.21	47.28	43.52	47.05	43.14	44.1	46.74	43.21	44.77	46.85	45.3542	1.93838	c			Between groups	1902.99	3	634.331	45.596	0.0001
	BSMV:CCC1.1	56.35	53.88	58.55	58.26	52.95	57.05	57.45	53.44	56.02	53.24	55.33	55.21	55.6442	1.96468	b			Within the group	612.132	44	13.9121
	BSMV:CCC1.2	57.25	64.21	69.88	57.89	55.87	62.45	69.88	56.89	62.88	55	51.05	55.74	59.9158	5.94794	a			Total	2515.12	47
	BSMV:CCC1.3	61.34	57.88	65.61	64.58	58.64	64.31	60.25	59.05	65.63	58.36	56.31	66.21	61.5142	3.55711	a
Supplementary Fig. 6g Comparison of the mycelial area of each infected unit in wheat leaves treated with triadimefon and water (control) at 72 hpi.
Control	BSMV:γ	53.6549	53.4136	53.6598	55.3462	54.2649	54.3056	55.8459	55.6525	55.9651	52.495	52.0455	52.6064	56.9724	56.4522	56.4894	55.6035	55.7969	56.4293	54.6802	52.1948	50.2823	53.0525	51.4127	53.1096	50.6253	59.5067	52.0644	50.884	50.0735	50.6998	50.9328	50.5329	50.2625	50.9312	50.9468	50.308	57	57.7446	57.9115	59.0687	59.6087	59.22	56.7221	56.6531	56.3819	55.5255	55.6255	55.2448
	BSMV:CCC1.1	51.4079	53.0315	52.0408	55.3462	54.2649	54.3056	57.8459	57.6525	57.9651	57.495	57.0455	56.6064	58.9724	58.4522	57.4894	55.6035	55.7969	56.4293	54.6802	52.1948	50.2823	53.0525	51.4127	53.1096	50.6253	59.5067	52.0644	52.884	53.0735	52.6998	50.9328	51.5329	50.2625	52.9312	50.9468	52.308	51	51.7446	50.9115	53.0687	51.6087	53.22	58.7221	58.6531	58.3819	50.3255	58.3819	50.2448
	BSMV:CCC1.2	56.913	56.8952	57.0845	52.9685	52.0882	52.4378	55.9696	56.7858	56.9498	56.9426	56.6027	56.9004	53.2041	53.1087	52.5318	56.5897	57.5785	57.3318	52.3139	51.8996	51.6266	52.8216	52.1983	52.4192	52.307	51.7187	52.7794	51.8356	51.6341	51.7118	54.6453	54.6782	54.1433	52.56	52.9869	50.9691	51.0533	50.8365	50.7262	52.6816	52.8759	51.996	54.8025	54.9169	54.1906	50.8112	50.6604	59.9722
	BSMV:CCC1.3	55.9048	55.8106	55.8941	57.5264	57.0205	56.7987	57.1712	56.1096	56.4368	56.2916	56.2644	56.4845	55.6252	55.1096	54.7994	56.1706	54.8841	54.9367	55.0709	54.8915	54.9123	50.9184	50.8674	50.8802	52.3321	51.8356	52.011	58.3724	58.8069	57.9016	58.9244	52.4214	52.0661	52.7143	51.9653	52.9331	51.1164	50.7966	50.5559	51.8778	52.5753	53.2282	53.5691	50.6098	52.3436	52.1164	50.8034	52.4588
Tri Treatment	BSMV:γ	45.1942	45.0075	45.275	45.8841	45.4078	45.197	45.6058	45.8361	45.9123	47.8908	47.4871	47.928	44.2744	44.4613	47.0428	45.4348	45.8016	45.0936	45.0016	44.7959	44.4096	42.0596	42.1731	42.3812	44.3569	44.2027	43.9543	45.5266	45.6282	45.6872	44.9547	44.8883	44.4581	40.952	40.1132	40.1697	49.0431	40.6312	40.1083	49.8545	40.2121	48.9476	49.359	49.1515	47.9648	40.0867	40.6341	40.4759
	BSMV:CCC1.1	35.5705	35.0183	35.4812	33.7692	33.1594	33.3256	33.5895	33.9403	34.4598	32.3423	32.0977	32.2932	39.4009	39.4095	39.1849	32.235	32.3033	32.6752	33.9077	33.692	33.3052	30.3163	34.1386	33.8753	31.547	31.3097	31.5291	31.1382	30.6205	31.1733	30.2913	39.9331	39.8972	38.3148	38.4943	38.9277	39.7693	39.6923	39.8215	37.5406	37.9471	37.6266	38.8789	38.8524	37.9642	30.6998	30.338	30.9231
	BSMV:CCC1.2	25.4204	25.5044	25.3365	26.2535	26.2326	26.1196	26.7582	27.0599	27.0298	24.3118	24.8447	24.5067	24.9818	24.6255	25.0358	24.8354	25.9953	25.9047	26.4422	26.8977	26.4681	27.1822	27.0561	27.3113	25.2448	25.1665	25.2888	24.0619	24.0844	24.3743	26.9137	26.7595	27.0133	27.841	27.2826	27.2485	27.6252	27.6994	27.7979	27.6539	27.3666	27.5832	27.8591	27.2028	27.6054	24.3337	24.7908	24.2619
	BSMV:CCC1.3	28.7496	27.0102	27.3186	27.1471	27.2803	25.7776	25.5929	25.2824	25.2371	25.1841	26.1823	24.5609	24.4772	29.1348	29.48	29.618	29.2903	24.6209	24.3979	24.9243	24.5597	24.672	27.2211	26.1395	26.375	27.1008	26.7582	27.0249	29.4127	23.1096	29.6253	19.5067	22.0644	22.884	23.0735	22.6998	20.9328	21.5329	20.2625	22.9312	20.9468	22.308	21	21.7446	20.9115	23.0687	21.6087	23.22
	Graphs plotted using the Python Seaborn library
[truncated: 28 more columns]

[truncated: 4 more sheets: S_7, S_13, S_15, S_17]
